# Supplementary material for: Direct and indirect mapping of the 12-item Short Form Survey version 2 (SF-12v2) onto the EQ-5D-5L utility scores in general Thai population
Source: PLoS One. 2026 Jun 22;21(6):e0351064. doi: 10.1371/journal.pone.0351064 (PMC13286156; doi:10.1371/journal.pone.0351064)
Supplement: S1 File — (XLSX) [file pone.0351064.s008.xlsx]

## Sheet: Sheet1
ID	Sex	Age	MO	SC	UA	PD	AD	GH1	PF1	PF2	RP1	RP2	RE1	RE2	BP1	MH1	VT1	MH2	SF1
1	1	49	1	1	1	1	1	2	3	3	4	5	4	4	1	2	2	4	5
2	1	66	1	1	1	1	1	3	2	3	3	3	3	3	2	3	3	4	4
3	1	26	1	1	1	3	1	3	3	3	5	5	4	4	3	5	1	5	5
4	1	28	2	1	1	3	1	3	3	3	3	3	5	4	2	2	2	5	4
5	1	41	1	1	1	1	1	2	3	3	5	5	5	5	1	2	2	5	5
6	1	77	2	1	2	2	1	4	2	2	3	3	4	4	2	2	3	4	3
7	1	39	1	1	1	1	1	3	3	3	5	5	4	4	1	3	2	4	4
8	1	39	1	1	1	1	1	3	3	3	5	5	4	4	1	2	2	4	5
9	1	67	1	1	1	1	1	3	2	3	5	5	5	5	1	2	2	5	5
10	1	59	1	1	1	2	2	3	3	3	5	5	4	5	2	3	3	5	5
11	1	59	1	2	2	3	2	4	2	1	3	3	4	4	2	3	2	4	4
12	1	57	1	1	1	1	1	3	3	3	5	5	5	5	1	2	2	5	5
13	1	20	1	1	1	1	1	1	3	3	5	5	5	5	1	1	1	5	5
14	2	54	2	1	2	3	1	3	3	3	3	4	4	4	1	3	2	5	5
15	2	74	2	2	3	3	3	4	1	1	3	3	2	2	3	2	5	4	3
16	2	35	2	1	2	1	2	3	2	2	4	4	4	4	2	3	3	4	5
17	2	42	1	1	1	1	1	3	3	3	5	5	5	5	1	2	4	5	5
18	2	50	2	1	1	3	1	3	2	2	3	2	5	5	3	3	4	5	5
19	2	64	1	1	1	1	1	3	3	3	5	5	5	5	1	1	2	5	5
20	2	27	1	1	1	1	1	2	3	3	5	5	5	5	1	2	3	5	5
21	2	18	1	1	1	1	1	1	3	3	5	5	5	5	1	1	1	5	5
22	2	70	2	1	2	1	1	3	2	2	4	4	5	5	1	2	3	5	5
23	2	85	1	1	1	1	1	3	1	1	4	2	3	5	1	1	1	4	5
24	2	49	1	1	1	1	1	4	3	3	5	3	5	5	2	2	3	5	5
25	2	43	1	1	1	1	1	3	3	3	5	5	5	5	1	3	4	5	5
26	2	55	1	1	1	1	1	3	3	3	5	5	5	5	1	2	2	3	5
27	2	29	1	1	1	1	2	3	3	3	5	4	5	5	1	1	2	5	5
28	2	40	1	1	1	2	2	3	2	2	4	4	4	5	1	2	2	4	5
29	1	66	2	1	2	2	2	4	2	2	3	3	4	4	3	2	1	5	5
30	1	30	1	1	1	1	1	3	3	3	5	5	5	5	1	1	1	5	5
31	1	60	1	1	2	2	1	3	1	1	2	5	5	5	1	1	1	5	5
32	1	70	3	1	1	3	2	4	3	2	3	5	3	5	3	1	3	4	5
33	1	40	1	1	1	1	1	3	3	3	5	5	5	5	1	2	2	5	5
34	1	67	2	1	2	2	1	4	2	2	3	3	5	5	3	2	3	4	5
35	1	51	1	1	2	2	1	4	2	2	4	4	4	5	2	2	2	4	5
36	1	43	1	1	1	1	1	3	3	3	5	5	5	5	1	1	1	5	5
37	1	30	1	1	1	1	1	3	3	3	5	5	5	5	1	1	1	5	5
38	1	31	1	1	1	1	1	3	3	3	5	5	5	5	1	2	2	5	5
40	1	23	1	1	1	1	1	3	3	3	5	5	5	5	1	1	1	5	5
41	1	56	2	1	1	1	1	1	2	3	4	5	5	5	2	2	2	5	5
42	1	50	1	1	1	1	1	2	3	3	5	5	5	5	1	2	1	5	5
43	1	39	1	1	1	1	1	3	3	3	5	5	5	5	1	1	1	5	5
44	2	58	3	1	2	3	1	4	2	2	3	3	4	5	3	2	3	4	5
45	2	58	2	1	2	3	2	5	2	1	3	3	3	4	4	3	2	4	4
46	2	49	2	2	2	2	2	2	2	2	3	3	3	3	4	2	2	4	4
47	2	38	1	1	1	1	2	2	3	3	5	5	4	4	1	2	1	4	5
48	2	50	1	1	1	2	2	4	2	2	4	4	4	3	1	2	1	4	4
49	2	50	1	1	2	2	1	4	3	3	4	4	5	5	2	2	2	4	5
50	2	70	1	1	2	2	1	4	2	1	3	4	5	5	3	2	2	5	5
51	2	39	1	1	1	1	1	3	3	3	5	5	5	5	2	2	2	5	5
52	2	60	2	1	2	2	1	4	2	2	4	4	5	5	2	2	2	5	5
53	2	30	1	1	1	1	1	3	3	3	5	5	5	5	1	1	1	5	5
54	2	41	1	1	1	1	1	3	3	3	5	5	5	5	1	1	1	5	5
55	2	24	2	1	1	1	1	4	2	2	4	4	5	5	2	2	2	5	5
56	2	65	2	1	2	2	1	4	2	1	3	3	5	5	3	2	2	5	4
57	2	30	1	1	1	1	1	2	3	3	5	5	4	4	1	2	3	4	4
58	2	76	2	2	2	2	2	4	2	2	3	3	4	5	3	2	3	4	5
59	2	27	1	1	1	1	1	3	3	3	4	3	3	4	1	3	3	4	4
60	1	54	1	1	1	3	1	3	2	2	5	5	5	5	2	3	4	5	5
61	2	26	1	1	1	1	1	2	3	3	5	5	5	5	1	3	2	5	5
62	2	38	1	1	1	2	1	2	3	3	5	5	5	5	1	4	4	5	5
63	2	41	1	1	1	2	1	3	3	3	5	5	5	5	2	4	3	5	5
64	2	29	1	1	1	1	1	2	3	3	5	5	5	5	1	3	3	5	5
65	1	77	3	2	3	3	2	4	2	2	2	3	4	5	3	2	5	4	4
66	1	34	1	1	1	1	1	3	3	3	5	5	5	5	2	4	4	5	5
67	1	23	1	1	1	1	1	2	3	3	5	5	5	5	1	3	3	5	5
68	1	36	1	1	1	1	1	2	3	3	5	5	5	5	1	4	3	5	5
69	1	54	1	1	1	2	1	3	3	3	5	5	5	5	2	4	4	5	5
70	1	35	1	1	1	2	2	3	3	3	5	5	4	5	2	4	5	4	5
71	2	54	1	1	1	2	1	3	3	3	5	5	5	5	2	2	4	5	5
72	1	57	2	1	1	2	2	4	2	2	4	5	4	5	2	3	5	5	5
73	2	60	1	1	1	1	1	2	3	3	5	5	5	5	1	2	2	5	5
74	2	64	2	1	1	2	2	4	2	2	2	3	4	4	3	3	5	4	5
75	1	71	3	3	3	3	1	4	2	2	3	3	5	5	3	3	5	5	5
76	2	70	2	1	1	2	1	4	2	2	4	4	5	5	2	3	5	5	5
77	2	78	5	3	4	4	2	5	1	1	2	2	4	4	5	3	5	3	3
78	2	64	2	1	1	2	1	4	2	2	4	4	5	5	2	2	5	4	5
79	1	68	1	1	1	1	1	2	3	3	5	5	5	5	1	2	2	5	5
80	2	54	1	1	1	2	1	3	3	3	5	5	5	5	2	3	4	5	5
81	2	23	1	1	1	1	1	2	3	3	5	5	5	5	2	3	3	5	5
82	2	18	1	1	1	1	1	3	3	3	5	5	5	5	1	2	3	5	5
83	1	53	2	1	1	2	1	3	3	3	4	4	5	5	1	2	2	4	5
84	1	24	1	1	1	1	3	3	3	3	5	5	4	4	1	1	2	4	5
85	1	65	1	1	1	1	2	3	3	3	5	5	4	4	1	3	3	4	4
86	1	41	1	1	1	1	2	3	3	3	5	5	5	5	1	2	2	4	4
87	2	64	3	1	2	1	3	3	2	2	5	5	4	4	2	2	2	4	4
88	1	63	2	1	1	2	1	4	3	1	3	3	5	5	1	4	4	5	5
89	1	73	2	1	1	1	2	4	3	2	3	3	4	4	2	2	3	4	4
90	2	60	2	1	1	1	2	3	3	3	5	5	4	4	2	2	2	4	4
91	2	66	2	1	1	2	2	4	3	2	3	3	3	3	3	4	4	3	3
92	1	61	1	1	1	1	3	3	3	3	4	4	3	3	1	3	4	4	5
93	2	70	2	1	1	3	2	4	2	2	5	5	3	4	1	3	4	4	3
94	2	80	3	1	1	2	2	4	2	1	4	3	3	3	3	2	4	3	4
95	1	46	1	1	1	1	2	3	3	3	5	5	3	3	1	2	2	4	4
96	2	48	1	1	1	1	2	3	3	3	5	5	5	5	1	2	2	4	5
97	2	51	1	1	1	1	2	3	3	3	5	5	5	5	1	2	2	4	5
98	2	44	1	1	1	2	2	4	3	3	4	5	4	4	2	3	3	4	4
99	2	42	1	1	1	1	2	4	3	3	5	5	5	5	2	3	3	4	4
100	2	32	1	1	1	1	2	3	3	3	5	5	4	5	1	3	3	4	5
101	1	30	1	1	1	1	1	3	3	3	5	5	5	5	1	3	3	5	5
102	1	28	1	1	1	1	2	3	3	3	5	5	4	5	2	2	2	4	5
103	1	41	1	1	1	1	2	3	3	3	4	5	5	5	1	3	3	4	5
104	1	56	2	1	1	2	1	3	3	2	5	5	5	5	1	2	2	4	5
105	1	57	1	1	1	1	1	3	3	3	5	5	5	5	1	2	2	4	5
106	1	24	1	1	1	1	3	3	3	3	5	5	4	4	1	3	3	4	4
107	2	75	3	1	2	2	2	4	2	1	3	3	4	4	2	3	3	4	4
108	1	38	1	1	1	1	1	3	3	3	5	5	5	5	1	3	3	5	5
109	1	46	1	1	1	1	3	3	3	3	5	5	4	4	1	2	2	5	5
110	1	41	1	1	1	1	1	2	3	3	5	5	5	5	1	2	2	5	5
111	2	60	3	1	2	3	2	3	2	2	4	4	4	4	3	2	3	4	5
112	1	34	2	1	1	1	2	3	3	2	4	4	4	4	2	3	3	4	5
113	2	52	2	3	1	2	2	4	3	3	4	4	4	4	2	4	3	3	5
114	1	53	1	1	1	1	1	3	3	3	5	5	5	5	1	3	3	5	5
115	2	73	3	1	2	2	2	4	2	2	4	4	4	4	2	2	3	4	4
116	2	72	2	1	2	2	3	4	3	2	4	4	4	4	2	3	3	4	4
117	1	75	3	1	2	2	1	4	3	2	4	4	5	5	1	3	3	5	5
118	2	59	1	1	1	1	3	4	3	3	4	4	4	4	1	2	2	4	4
119	2	24	1	1	1	1	3	3	3	3	5	5	4	4	1	3	3	3	3
120	2	42	1	1	1	1	1	3	3	3	5	5	5	5	1	3	3	3	3
121	2	27	1	1	1	1	1	3	3	3	4	4	4	4	1	4	3	4	4
122	1	67	2	1	1	2	3	4	3	2	4	4	4	4	2	3	3	4	4
123	2	42	1	1	1	1	2	3	3	3	5	5	5	5	1	3	3	4	5
124	2	26	1	1	1	1	1	2	3	3	5	5	5	5	1	3	3	5	5
125	1	20	1	1	1	1	1	2	3	3	5	5	5	5	1	3	3	5	5
126	1	25	1	1	1	1	1	2	3	3	5	5	5	5	1	3	3	5	5
127	2	32	1	1	1	2	1	3	3	3	5	5	5	5	2	3	4	5	5
128	2	51	1	1	1	2	1	4	3	3	5	4	5	5	2	3	3	5	5
129	1	59	1	1	1	2	1	3	3	3	5	5	5	5	2	3	5	5	5
130	1	70	3	3	4	3	1	4	1	1	2	2	5	5	3	2	5	5	5
131	2	52	1	1	1	2	2	3	3	3	5	5	4	5	2	3	5	5	5
132	2	40	1	1	1	2	1	2	3	3	5	5	5	5	2	3	3	4	5
133	1	72	2	1	1	2	1	3	2	2	4	4	5	5	2	2	5	5	5
134	2	20	1	1	1	1	1	2	3	3	5	5	5	5	1	3	3	5	5
135	1	44	1	1	1	2	2	2	3	3	5	5	4	5	2	4	4	5	5
136	2	61	1	1	1	2	1	4	2	3	5	5	5	5	2	2	5	5	5
137	2	81	3	1	1	2	1	4	2	2	5	5	5	5	2	2	5	5	5
138	2	70	2	1	1	2	1	4	2	2	4	4	5	5	2	3	5	5	5
139	1	75	5	5	5	3	2	5	1	1	1	1	3	3	3	2	5	5	5
140	1	52	1	1	1	2	1	3	3	3	5	5	5	5	2	3	4	5	5
141	2	62	1	1	1	2	1	4	3	3	5	5	5	5	2	3	5	5	5
142	1	48	1	1	1	2	1	3	3	3	5	5	5	5	2	4	5	5	5
143	2	36	1	1	1	1	1	3	2	2	5	5	5	5	1	4	5	5	5
144	1	26	1	1	1	2	1	3	3	3	5	5	5	5	2	3	4	5	5
145	1	71	2	2	2	2	2	5	3	3	3	3	4	4	3	2	3	3	3
146	1	36	1	1	1	1	1	2	3	3	5	5	5	4	1	1	1	5	5
147	1	49	1	1	1	1	1	3	2	2	4	4	5	5	1	2	2	4	4
148	1	57	1	1	1	1	1	2	3	3	5	5	5	5	1	2	3	5	5
149	1	50	1	1	1	1	1	2	3	3	5	5	5	5	1	3	3	5	5
150	1	27	1	1	1	1	3	3	3	3	3	3	5	5	1	3	3	4	4
151	1	42	1	1	1	1	1	2	3	3	5	5	5	5	1	2	2	5	5
152	1	18	1	1	1	1	1	2	3	3	5	5	5	5	1	4	2	4	5
153	1	51	1	1	1	1	1	2	3	3	5	5	5	5	1	2	3	5	5
154	1	69	2	1	1	1	1	3	3	3	4	4	5	5	2	3	4	5	5
155	1	39	1	1	1	1	1	1	3	3	5	5	5	5	1	1	1	5	5
156	1	63	1	1	1	3	1	4	3	3	3	3	5	5	3	3	3	5	5
157	1	34	1	1	1	1	1	1	3	3	5	5	5	5	1	3	1	5	5
158	1	68	2	1	4	1	1	3	2	2	5	2	5	5	4	3	4	5	5
159	2	62	2	2	3	3	2	4	1	1	2	2	3	3	3	2	3	4	4
160	2	52	2	2	3	2	3	4	2	1	4	4	4	4	3	2	3	4	3
161	2	41	1	1	1	1	1	2	2	2	4	4	4	5	1	2	2	5	4
162	2	28	1	1	1	1	1	1	3	3	5	5	5	5	1	2	2	5	4
163	2	38	1	1	1	1	1	1	3	3	5	5	4	4	1	1	1	4	4
164	2	46	1	1	1	1	1	2	3	3	5	5	5	5	1	3	3	5	5
165	2	59	2	1	1	3	1	1	3	3	5	4	5	5	2	4	4	5	5
166	2	31	1	1	1	1	1	2	3	3	5	5	5	5	1	2	2	5	5
167	2	43	1	1	1	2	1	3	3	3	5	5	5	5	1	3	4	5	5
168	2	65	2	1	1	2	1	1	3	3	5	5	5	5	1	1	1	5	5
169	2	40	1	1	1	1	1	2	3	3	5	5	5	5	1	3	3	5	5
170	2	64	1	1	1	1	1	1	3	3	5	5	5	5	1	1	1	5	5
171	2	85	5	5	5	3	1	3	1	1	1	1	5	5	5	1	5	5	5
172	2	22	1	1	1	1	1	2	3	3	5	5	5	5	1	3	3	5	5
173	2	31	2	1	1	3	3	3	3	2	4	5	3	4	2	2	2	3	5
174	2	18	1	1	1	1	1	1	3	3	5	5	5	5	1	3	2	5	5
175	2	44	1	1	1	1	5	4	3	3	4	4	2	2	3	3	4	2	2
176	1	32	1	1	1	1	3	2	3	3	5	5	5	4	1	3	1	5	5
177	1	29	1	1	1	3	3	3	3	3	3	4	3	3	3	2	3	4	5
178	1	40	1	1	1	3	1	3	3	3	4	5	3	5	2	3	2	4	5
179	1	31	1	1	1	1	1	1	3	3	4	5	4	5	1	2	2	4	5
180	1	73	2	1	3	1	1	4	2	1	2	2	5	5	3	1	5	4	5
181	1	65	1	1	1	2	1	2	3	3	5	5	5	5	1	3	3	4	5
182	1	41	2	1	1	3	1	4	3	3	4	4	5	5	2	3	3	5	5
183	1	60	1	1	1	1	3	4	2	3	4	5	3	3	1	3	1	3	5
184	1	56	1	2	3	1	1	1	2	2	2	2	5	5	1	1	1	5	5
185	1	69	1	1	2	1	1	2	2	2	5	5	5	5	1	1	1	5	5
186	1	20	1	1	1	1	1	2	3	3	5	5	4	4	1	2	1	5	5
187	1	54	1	1	1	3	1	3	3	3	5	5	5	5	1	3	2	5	5
188	1	51	1	1	1	1	1	2	3	3	5	5	5	5	1	3	3	5	5
189	2	80	5	5	5	5	3	5	1	1	1	1	1	1	5	3	4	2	1
190	2	53	1	1	1	1	3	4	3	3	5	5	3	3	1	2	2	3	3
191	2	63	2	1	1	3	1	1	3	3	5	5	5	5	1	1	1	5	5
192	2	33	1	1	1	1	1	3	3	3	5	5	4	4	1	2	3	4	4
193	2	60	1	1	1	3	1	3	3	3	4	5	3	3	1	1	2	4	4
194	2	45	1	1	1	1	1	3	3	3	5	5	5	5	2	2	2	5	5
195	2	45	1	1	1	1	1	1	3	3	5	5	5	5	1	3	2	4	4
196	2	73	2	1	1	3	1	4	3	2	4	5	5	4	3	2	3	5	5
197	2	25	1	1	1	1	3	3	3	3	5	5	5	5	1	2	2	3	5
198	2	19	1	1	1	2	2	1	3	3	5	5	4	4	2	2	1	4	3
199	2	43	1	1	1	1	1	2	3	3	5	5	5	5	1	1	2	5	5
200	2	20	1	1	1	1	1	3	3	3	5	5	5	5	1	2	2	5	4
201	2	37	1	1	1	3	1	3	3	3	5	5	5	5	1	2	2	5	5
203	1	76	2	2	1	2	1	4	1	1	3	3	4	4	3	2	2	4	4
204	2	75	2	1	3	4	1	5	1	1	2	2	5	5	4	3	3	4	2
206	1	66	1	1	1	1	1	2	2	2	4	5	5	5	2	1	1	5	5
207	2	70	2	1	3	3	1	4	1	1	5	4	5	5	3	3	3	4	3
208	2	68	1	1	1	1	1	2	2	2	4	5	4	4	2	2	2	4	4
209	1	57	2	1	1	1	1	2	2	2	4	4	5	5	2	2	2	5	5
210	1	57	1	1	1	1	1	3	3	3	5	5	5	4	2	2	2	5	3
211	2	61	1	1	1	3	1	4	2	2	5	4	5	4	2	3	3	5	4
212	2	56	1	1	1	2	1	3	3	3	5	4	5	3	2	2	2	5	3
213	2	61	2	1	1	1	1	2	2	2	4	5	5	5	2	1	1	5	5
214	1	45	1	1	1	1	1	1	3	3	5	5	5	5	1	1	2	5	5
215	1	51	1	1	1	2	1	3	3	3	5	4	5	4	2	2	2	5	4
216	2	48	1	1	1	1	1	1	3	3	5	5	5	5	1	1	1	5	5
217	2	48	1	1	1	2	1	3	3	3	5	5	5	5	2	2	2	5	4
218	2	50	1	1	1	1	1	2	3	3	5	5	5	5	2	1	1	5	5
219	1	37	1	1	1	1	1	1	3	3	5	5	5	5	1	1	1	5	5
220	1	44	1	1	1	1	1	2	3	3	5	4	5	4	1	2	2	5	3
221	2	36	1	1	1	1	1	3	3	3	5	5	5	3	1	2	2	5	3
222	2	40	1	1	1	1	1	1	3	3	5	5	5	5	1	2	2	5	5
223	2	43	1	1	1	2	1	3	3	3	4	4	5	5	2	2	2	5	4
224	1	26	1	1	1	1	1	1	3	3	5	5	5	5	1	1	1	5	5
225	1	26	1	1	1	1	1	2	3	3	5	5	5	5	1	2	1	5	5
226	2	28	1	1	1	1	1	1	3	3	5	5	5	5	1	1	1	5	5
227	2	27	1	1	1	1	1	2	3	3	5	5	5	5	1	2	2	5	3
228	2	20	1	1	1	1	1	2	3	3	5	5	5	5	1	2	2	5	5
229	1	23	1	1	1	1	1	2	3	3	5	5	5	5	1	2	2	5	3
230	2	76	2	1	1	2	2	3	1	1	3	3	3	3	2	2	2	4	4
231	2	77	3	1	3	4	1	4	1	1	2	2	5	5	4	3	3	3	3
232	1	69	1	1	1	1	1	2	2	2	5	5	5	5	1	1	1	5	5
233	2	65	1	1	1	1	1	2	2	2	5	5	5	5	2	1	1	5	5
234	1	59	1	1	1	1	1	3	3	3	4	4	5	5	2	2	2	5	3
235	2	62	1	1	1	3	1	3	2	2	4	4	5	5	2	2	2	5	4
236	2	63	2	1	1	2	2	2	2	2	4	4	4	4	2	2	2	4	4
237	2	50	2	1	1	2	2	2	2	2	4	4	4	4	2	2	2	4	4
238	2	53	1	1	1	2	1	3	3	3	5	5	5	5	2	2	2	5	3
239	1	48	1	1	1	1	1	1	3	3	5	5	5	5	1	1	1	5	5
240	1	45	1	1	1	1	1	2	3	3	5	5	5	5	1	2	1	5	5
241	1	38	1	1	1	1	1	3	3	3	4	4	5	4	1	2	2	5	3
242	1	35	1	1	1	1	1	1	3	3	5	5	5	5	1	1	1	5	5
243	2	42	1	1	1	1	1	3	3	3	4	4	5	5	2	2	2	5	3
244	2	38	1	1	1	1	1	1	3	3	5	5	5	5	1	1	1	5	5
245	1	26	1	1	1	1	1	1	3	3	5	5	5	5	1	1	1	5	5
246	2	25	1	1	1	1	1	1	3	3	4	4	5	5	1	2	1	5	3
247	2	28	1	1	1	1	1	1	3	3	5	5	4	5	1	1	1	5	5
248	1	21	1	1	1	1	1	2	3	3	4	4	5	5	1	1	1	5	5
249	2	21	1	1	1	1	1	1	3	3	5	5	5	5	1	1	1	5	5
250	2	20	1	1	1	1	1	1	2	2	5	5	5	5	3	2	1	3	5
251	2	23	1	1	1	1	1	2	3	3	5	5	4	4	1	2	2	4	4
252	1	19	1	1	1	1	1	1	3	3	5	5	4	4	2	1	1	4	5
253	1	20	1	1	1	1	1	2	3	3	5	5	5	5	1	1	2	5	4
254	1	26	1	1	1	1	1	1	2	2	5	4	4	4	2	2	2	5	5
255	2	28	1	1	1	1	1	1	3	3	5	4	4	4	2	1	1	5	5
256	1	38	1	1	1	1	1	1	3	3	5	5	5	5	1	1	1	5	5
257	1	39	1	1	1	1	1	1	3	3	5	5	5	5	1	3	3	5	3
258	2	36	1	1	1	1	1	2	3	3	5	5	5	5	1	2	2	5	5
259	2	40	1	1	1	1	1	1	2	2	5	5	5	5	2	1	1	5	5
260	1	50	1	1	2	2	1	2	3	3	4	4	5	5	2	2	2	5	4
261	1	49	1	1	1	1	1	2	2	2	4	4	4	4	2	2	2	4	4
262	2	53	1	1	1	2	1	2	3	3	4	4	5	5	2	2	2	4	4
263	2	53	1	1	1	1	2	2	2	2	4	4	4	4	2	1	2	4	5
264	2	62	1	1	1	1	1	2	2	2	5	5	5	5	2	1	1	5	5
265	2	55	1	1	1	1	1	3	3	3	4	4	5	4	3	2	2	5	4
266	1	56	1	1	1	1	1	1	2	2	5	5	5	5	2	1	1	4	5
267	1	56	1	1	1	1	1	3	3	3	5	5	5	5	2	2	2	5	5
268	1	68	2	1	2	2	2	4	2	2	4	4	5	5	3	2	2	4	4
269	2	67	3	1	3	3	1	4	2	2	2	2	4	4	4	3	3	4	3
271	2	76	4	2	3	4	3	5	1	1	2	2	2	2	4	3	4	2	2
272	1	76	2	1	1	2	2	2	2	2	3	3	4	4	3	2	2	4	4
273	1	29	1	1	1	1	1	1	3	3	5	5	5	5	1	2	2	5	3
274	2	31	1	1	1	1	1	3	3	3	5	5	5	5	1	2	3	5	5
275	1	18	1	1	1	1	1	1	2	2	5	5	5	5	1	1	1	5	5
276	2	20	1	1	1	1	1	1	3	3	5	5	5	5	1	2	1	5	5
277	1	26	1	1	1	1	1	2	3	3	5	5	5	5	1	2	1	5	5
278	1	26	1	1	1	1	1	2	2	2	5	5	5	5	2	2	2	5	5
279	2	32	1	1	1	1	1	2	3	3	4	5	5	5	1	2	1	5	4
280	2	29	1	1	1	1	1	1	2	2	5	5	5	5	2	1	1	5	5
281	1	39	1	1	1	1	1	2	3	3	5	5	5	5	1	2	2	5	4
282	1	37	1	1	1	1	1	1	3	3	5	5	4	5	2	2	2	5	5
283	2	41	1	1	1	2	1	3	3	3	5	4	5	4	2	2	3	5	4
284	2	40	1	1	1	1	1	1	2	2	5	5	5	5	2	1	1	5	5
285	2	38	1	1	1	1	1	1	2	2	5	5	5	5	2	1	1	5	5
286	1	52	1	1	1	2	1	3	3	3	5	4	5	5	2	2	2	5	5
287	1	48	1	1	1	1	1	1	3	3	5	5	5	5	1	1	1	5	5
288	1	48	1	1	1	1	1	2	3	3	5	5	5	5	1	2	2	5	5
289	2	51	1	1	1	1	1	2	2	2	4	4	4	4	2	2	2	4	5
290	2	49	1	1	1	1	1	3	3	3	5	5	5	4	2	2	2	5	4
291	1	59	1	1	1	1	1	2	2	2	4	4	5	5	2	2	2	5	5
292	1	56	1	1	1	2	1	3	3	3	5	5	5	5	1	2	2	5	5
293	2	62	2	1	1	1	1	2	2	2	4	4	5	5	2	1	1	5	5
294	2	60	2	1	2	3	1	4	2	2	4	4	5	5	3	3	3	4	3
295	1	65	1	1	1	1	1	2	3	3	5	5	5	5	2	1	1	5	5
296	2	65	1	1	2	2	1	3	2	2	4	4	5	5	2	2	2	5	3
297	2	69	2	1	1	1	1	2	2	2	4	4	4	4	2	2	2	4	4
298	2	77	2	1	1	2	1	2	2	2	4	4	4	4	2	2	2	4	4
299	2	53	1	1	1	2	1	3	3	3	5	5	5	5	2	2	1	5	4
300	1	18	1	1	1	1	1	1	3	3	5	5	5	5	1	1	1	5	5
301	1	23	1	1	1	1	1	2	3	3	5	5	5	5	1	2	1	5	4
302	1	20	1	1	1	1	1	2	3	3	5	5	5	5	1	2	2	5	5
304	1	22	1	1	1	1	1	2	3	3	5	5	5	5	1	4	3	5	5
306	1	20	1	1	1	1	1	1	3	3	5	5	5	5	1	2	1	5	5
307	1	27	1	1	1	1	1	1	3	3	5	5	5	5	1	1	1	5	5
308	1	25	1	1	1	1	1	1	3	3	5	5	5	5	1	1	1	5	5
309	1	26	1	1	1	1	1	1	3	3	5	5	5	5	1	1	1	5	5
310	1	32	1	1	1	1	1	3	3	3	5	4	5	5	1	2	1	5	3
311	1	25	1	1	1	1	1	3	3	3	5	5	5	5	1	2	2	5	4
312	1	27	1	1	1	1	1	2	3	3	4	4	5	5	1	2	2	5	5
313	1	30	1	1	1	1	1	2	3	3	5	5	5	5	1	2	3	5	5
314	1	32	1	1	1	1	3	2	3	3	5	5	5	5	1	3	2	4	5
316	1	29	1	1	1	1	1	2	3	3	5	5	5	5	1	1	3	4	5
317	1	36	1	1	1	1	1	1	3	3	5	5	5	5	1	1	1	5	5
318	1	40	1	1	1	1	1	1	2	2	5	5	5	5	1	1	1	5	5
319	1	39	1	1	1	2	1	3	3	3	5	5	5	5	1	2	1	5	4
320	1	42	1	1	1	1	1	3	3	3	5	5	5	5	2	2	2	5	3
321	1	31	1	1	1	2	1	3	3	3	5	5	5	5	2	2	1	5	4
322	1	35	1	1	1	1	2	3	3	3	5	5	4	4	1	4	2	4	5
323	1	40	1	1	1	1	1	3	3	3	5	5	5	5	1	3	3	5	5
324	1	37	1	1	1	1	1	3	3	3	5	5	5	5	1	2	2	5	4
325	1	35	1	1	1	3	1	2	2	3	5	5	5	5	2	1	2	4	5
326	1	37	1	1	1	3	3	3	3	2	4	3	5	5	2	2	3	4	5
327	1	45	1	1	1	1	1	1	3	3	5	5	5	5	2	1	2	5	5
328	1	51	1	1	2	2	1	4	3	3	4	4	5	5	3	4	4	5	4
329	1	46	1	1	1	1	1	1	3	3	5	5	5	5	1	1	1	5	5
330	1	49	1	1	1	1	1	1	3	3	5	5	5	5	1	1	1	5	5
331	1	53	1	1	1	1	1	1	2	2	5	5	5	5	1	1	1	5	5
332	1	49	1	1	1	1	1	3	3	3	5	5	5	5	2	2	1	5	3
333	1	46	1	1	1	1	1	3	3	3	5	5	5	5	1	3	4	5	5
334	1	50	1	1	1	2	1	4	2	2	5	5	5	5	2	3	2	5	4
335	1	45	1	1	1	1	1	2	3	3	5	5	4	4	2	1	3	4	5
336	1	50	1	1	1	3	1	3	2	2	3	3	4	4	3	2	4	3	5
337	1	56	1	1	1	1	1	3	3	3	5	5	5	5	2	2	2	5	4
338	1	58	1	1	1	1	1	1	3	3	5	5	5	5	1	1	1	5	5
339	1	59	1	1	1	1	1	2	2	2	4	4	4	4	1	1	1	5	5
340	1	60	1	1	1	2	1	4	2	2	5	5	5	5	2	3	2	5	4
341	1	56	1	1	4	3	1	3	2	3	4	3	5	5	3	2	1	4	5
342	1	60	1	1	1	2	2	2	3	3	3	4	5	5	2	1	1	3	4
343	1	56	1	1	1	1	1	2	3	3	5	5	5	4	1	1	1	5	5
344	1	55	1	1	1	2	2	2	3	2	4	5	4	5	2	2	2	5	5
345	1	66	1	1	1	1	1	1	2	2	5	5	5	5	1	1	1	5	5
346	1	67	1	1	1	1	1	3	3	3	5	5	5	5	2	2	2	5	5
347	1	65	3	1	3	4	1	3	2	3	4	3	5	5	3	2	3	5	5
348	1	66	2	1	1	2	2	3	2	2	4	4	4	4	2	2	2	4	4
349	1	76	2	1	2	2	1	4	2	2	5	5	5	5	3	2	2	5	4
351	1	77	3	2	3	3	2	4	2	2	3	3	4	4	3	2	3	4	4
352	2	19	1	1	1	1	1	1	3	3	5	5	5	5	1	1	1	5	5
353	2	23	1	1	1	1	1	1	3	3	5	5	5	5	1	2	3	5	5
354	2	19	1	1	1	1	1	1	3	3	5	5	5	5	1	3	3	5	5
355	2	21	1	1	1	1	1	1	3	3	5	5	5	5	1	2	1	5	5
356	2	21	1	1	1	1	1	2	3	3	5	5	5	5	1	1	1	5	5
357	2	18	1	1	1	1	2	2	3	3	4	5	4	4	2	2	3	4	5
358	2	25	1	1	1	1	1	1	3	3	5	5	5	5	1	1	1	5	5
359	2	27	1	1	1	1	1	1	3	3	5	5	5	5	1	1	1	5	5
360	2	30	1	1	1	1	1	1	3	3	5	5	5	5	1	1	1	5	5
361	2	33	1	1	1	1	1	3	3	3	5	5	5	5	1	5	2	5	4
362	2	28	1	1	1	1	1	2	3	3	5	5	5	5	1	3	2	5	4
363	2	28	1	1	1	1	1	2	3	3	5	5	5	5	1	2	1	5	3
365	2	34	1	1	1	1	1	3	3	3	4	4	5	5	2	2	2	5	4
366	2	27	1	1	1	1	1	3	2	3	4	3	3	1	3	3	2	3	3
367	2	25	1	1	1	1	1	2	3	3	3	5	5	5	2	5	1	3	5
368	2	36	1	1	1	1	1	1	3	3	5	5	5	5	1	1	1	5	5
369	2	39	1	1	1	1	1	1	3	3	5	5	5	5	1	1	1	5	5
370	2	41	1	1	1	1	1	1	3	3	5	5	5	5	1	1	1	5	5
371	2	43	1	1	1	1	1	3	3	3	5	5	5	5	1	3	3	5	3
372	2	35	1	1	1	1	1	2	3	3	5	5	5	5	1	3	3	5	4
373	2	41	1	1	1	1	1	2	3	3	5	5	5	5	1	2	3	5	5
374	2	35	1	1	1	1	1	2	3	3	5	5	5	5	1	2	1	5	3
375	2	40	1	1	1	1	1	3	3	3	5	5	5	5	2	2	2	5	4
377	2	38	1	1	1	1	1	2	3	3	4	5	5	5	2	2	3	4	5
378	2	42	1	1	1	3	3	2	3	3	5	5	4	4	2	1	2	4	5
379	2	36	1	1	1	1	3	2	3	3	5	5	4	5	2	2	3	5	5
380	2	46	1	1	1	1	1	2	3	3	5	5	5	5	1	3	3	5	5
381	2	45	1	1	1	1	1	3	3	3	5	5	5	5	1	2	4	5	5
382	2	45	1	1	1	1	1	2	3	3	5	5	5	5	1	2	3	5	5
383	2	48	1	1	1	1	1	1	3	3	5	5	5	5	1	1	1	5	5
384	2	50	1	1	1	1	1	2	2	2	4	4	4	4	2	1	1	5	5
385	2	52	1	1	2	1	1	1	2	2	4	4	4	4	1	2	2	4	5
386	2	52	1	1	1	2	1	3	2	2	5	5	5	5	2	3	2	5	3
387	2	48	1	1	1	1	1	2	3	3	5	5	5	5	1	2	1	5	4
388	2	53	1	1	1	2	1	3	2	2	5	5	5	5	2	3	2	5	3
389	2	51	1	1	1	4	1	3	2	2	3	4	5	5	3	1	1	4	5
390	2	48	1	1	1	3	4	2	2	3	4	5	5	5	1	1	1	5	5
391	2	46	1	1	1	1	1	2	2	2	4	3	5	5	2	2	4	5	4
392	2	56	1	1	2	2	1	3	2	2	5	5	5	5	2	2	2	5	4
393	2	59	1	1	1	2	1	2	3	3	5	5	5	5	1	2	1	5	5
394	2	63	1	1	1	2	2	2	3	3	4	4	5	5	2	1	1	3	4
395	2	61	3	3	3	3	1	4	1	2	3	3	5	5	3	2	2	4	5
396	2	62	1	1	1	1	1	1	2	2	5	5	5	5	1	1	1	5	5
397	2	60	1	1	1	2	2	1	2	2	4	4	4	4	1	1	1	5	5
398	2	57	3	2	3	4	1	4	1	2	2	3	5	5	3	1	1	3	4
399	2	58	1	1	1	2	1	3	3	3	5	5	5	5	1	2	2	5	4
400	2	57	1	1	2	2	1	3	2	2	5	5	5	5	3	3	2	5	3
401	2	64	2	1	1	2	1	2	3	3	5	5	5	5	4	1	1	5	5
402	2	60	2	1	1	2	2	3	2	2	5	5	4	4	2	2	2	5	4
403	2	55	1	1	1	1	1	3	1	1	3	4	5	5	4	2	3	5	5
404	2	67	1	1	1	2	2	1	2	2	4	4	4	4	2	2	2	4	4
405	2	69	1	1	1	1	1	1	2	2	4	4	5	5	1	1	1	5	5
406	2	66	1	1	2	2	1	4	2	2	5	5	5	5	3	3	3	5	4
407	2	68	2	1	1	2	2	3	2	2	4	4	4	4	2	2	2	4	4
408	2	65	1	1	1	1	1	3	1	1	3	3	5	5	3	1	2	5	5
409	2	66	3	1	3	1	1	3	1	1	2	2	5	5	4	2	2	4	5
410	2	75	2	2	2	2	2	3	1	1	3	3	4	4	2	2	2	4	4
411	2	75	2	1	2	2	1	4	1	1	4	4	5	5	3	2	2	4	3
412	2	75	3	3	3	3	2	4	1	1	3	3	3	3	3	2	4	4	4
413	2	75	3	3	4	3	1	3	1	1	2	2	5	5	4	1	3	4	5
414	2	37	1	1	1	1	2	2	3	3	5	5	4	4	1	1	1	4	4
415	1	26	1	1	1	1	1	1	3	3	5	5	5	5	1	1	1	5	5
416	1	18	1	1	1	1	1	1	3	3	5	5	5	5	1	1	1	5	5
417	2	76	2	2	2	2	2	3	1	1	3	3	4	4	3	2	2	4	4
418	2	66	1	1	1	1	1	1	3	3	5	5	5	5	1	1	1	5	5
419	2	57	1	1	1	1	1	1	2	2	5	5	5	5	2	1	1	5	5
420	2	55	1	1	2	2	1	1	2	2	5	5	5	5	1	1	1	5	5
421	2	46	1	1	1	1	1	2	3	3	5	5	4	4	2	2	2	4	4
422	2	25	1	1	1	1	1	1	3	3	5	5	5	5	1	1	1	5	5
423	2	27	1	1	1	1	1	1	3	3	5	5	5	5	1	1	1	5	5
424	2	18	1	1	1	1	1	1	3	3	5	5	5	5	1	1	1	5	5
425	1	30	1	1	1	1	1	2	3	3	5	5	5	5	2	2	3	5	4
426	2	27	1	1	1	1	1	2	3	3	4	5	5	5	1	1	2	4	5
427	1	25	1	1	1	1	1	2	3	3	5	5	5	5	1	1	3	4	4
428	2	75	3	3	4	3	1	4	1	1	2	2	5	5	4	1	2	5	5
429	2	65	1	1	3	3	1	3	1	1	2	2	5	5	2	2	2	4	5
430	2	67	3	4	3	3	1	4	1	1	2	2	4	4	4	1	2	4	5
431	2	55	3	1	3	4	1	4	1	1	2	2	5	5	4	1	1	3	5
432	2	45	1	1	1	3	1	4	1	1	2	2	5	5	3	1	2	4	5
433	2	45	1	1	1	1	1	1	3	3	5	5	4	5	2	1	2	4	5
434	2	38	1	1	1	1	1	2	3	3	5	5	5	5	1	1	2	5	4
435	2	22	1	1	1	1	1	2	3	3	5	5	5	5	2	1	2	5	5
436	1	25	1	1	1	1	1	3	3	3	5	5	5	5	1	2	2	5	4
437	1	19	1	1	1	1	1	3	3	3	5	5	5	5	1	2	2	5	5
438	2	76	2	1	2	2	1	4	1	1	2	2	5	5	4	2	4	5	5
439	2	70	1	1	2	2	1	4	2	2	4	4	5	5	3	3	3	5	5
440	2	55	1	1	1	1	1	3	3	3	5	5	5	5	1	3	3	5	5
441	2	47	1	1	1	1	1	2	3	3	5	5	5	5	1	3	3	5	4
442	2	46	1	1	1	1	1	3	3	3	5	5	5	5	1	2	3	5	4
443	2	40	1	1	1	1	1	3	3	3	5	5	5	5	1	2	3	5	5
444	2	20	1	1	1	1	1	3	3	3	5	5	5	5	1	2	2	5	4
445	2	30	1	1	1	1	1	3	3	3	5	5	5	5	1	2	2	5	4
446	1	19	1	1	1	1	1	1	3	3	5	5	5	5	1	2	1	5	5
447	2	80	4	4	4	3	2	5	1	1	2	2	3	3	4	3	3	3	3
448	2	70	2	1	2	3	2	4	1	1	4	4	3	3	4	3	3	3	3
449	2	61	1	1	2	2	1	3	2	2	4	4	5	5	2	2	2	5	4
450	2	58	2	1	2	2	2	4	2	2	4	4	4	4	2	2	2	4	3
451	2	39	1	1	1	1	2	2	3	3	4	4	4	4	1	2	2	4	4
452	2	28	1	1	1	1	1	2	3	3	5	5	5	5	1	2	2	5	4
453	2	35	1	1	1	1	1	2	3	3	5	5	5	5	1	2	1	5	4
454	2	25	1	1	1	1	1	2	3	3	5	5	5	5	1	2	2	5	4
455	1	27	1	1	2	1	2	3	2	2	4	4	4	4	2	2	2	4	4
456	1	37	1	1	1	1	1	3	3	3	5	5	5	5	1	3	3	5	4
457	1	35	1	1	1	1	1	3	3	3	5	5	5	5	1	2	3	5	4
458	1	36	1	1	1	1	1	1	3	3	5	5	5	5	1	1	1	5	5
459	1	36	1	1	1	1	1	2	3	3	5	5	5	5	1	1	3	4	5
460	1	42	1	1	1	1	1	2	3	3	5	5	5	5	1	2	1	5	4
461	1	45	1	1	1	1	1	3	3	3	4	4	5	5	1	2	3	5	4
462	1	50	1	1	2	2	2	4	2	2	3	3	4	4	3	3	3	4	4
463	1	75	2	2	2	2	2	3	1	1	3	3	4	4	3	2	2	4	4
464	1	45	1	1	1	1	1	1	3	3	5	5	5	5	1	1	1	5	5
465	1	47	1	1	1	1	1	3	3	3	5	5	5	5	1	2	2	5	4
466	1	60	1	1	1	2	2	4	2	2	3	3	4	4	3	3	4	4	4
467	1	56	1	1	1	1	1	1	3	3	5	5	5	5	1	1	1	5	5
468	1	45	1	1	1	1	1	2	3	3	5	5	5	5	2	1	3	3	5
469	1	57	3	1	3	3	1	2	3	3	4	3	5	5	2	1	1	4	5
470	1	55	1	1	1	1	1	2	3	3	5	5	5	5	2	2	1	5	5
471	1	66	1	1	1	1	1	2	3	3	5	5	5	5	1	2	2	5	3
472	1	67	1	1	2	2	1	4	2	2	3	3	5	5	3	3	3	5	4
473	1	65	3	4	3	3	1	2	1	1	2	2	5	5	2	1	2	4	5
474	1	75	1	1	1	2	2	1	2	2	5	5	4	4	1	1	1	4	4
475	1	78	3	1	3	3	1	4	1	1	3	3	5	5	4	2	2	5	2
476	2	22	1	1	1	1	1	2	3	3	5	5	5	5	2	1	3	4	5
477	1	19	1	1	1	1	1	3	3	3	5	5	5	5	1	2	3	5	4
478	2	18	1	1	1	1	1	1	3	3	5	5	5	5	1	1	1	5	5
479	2	18	1	1	1	1	1	3	3	3	5	5	5	5	1	3	3	5	5
480	2	18	1	1	1	1	1	1	3	3	5	5	5	5	1	2	1	5	4
481	2	30	1	1	1	3	3	2	3	3	4	5	5	5	2	1	1	3	5
482	2	27	1	1	1	1	1	2	3	3	5	5	5	5	1	1	2	4	5
483	2	25	1	1	1	1	1	2	3	3	5	5	4	5	1	1	2	4	5
484	2	26	1	1	1	1	1	1	3	3	5	5	5	5	1	1	1	5	5
485	2	33	1	1	1	1	1	3	3	3	3	3	5	5	1	4	3	5	5
486	2	27	1	1	1	1	1	3	3	3	5	5	4	5	1	2	2	4	5
487	2	25	1	1	1	1	1	2	3	3	4	5	5	5	1	2	2	5	4
488	2	30	1	1	1	1	1	2	3	3	5	5	5	5	1	2	1	5	4
489	2	25	1	1	1	1	1	1	3	3	5	5	5	5	1	1	1	5	5
490	2	44	1	1	1	1	1	2	3	3	5	5	5	5	1	1	1	5	5
491	2	40	1	1	3	4	1	2	2	3	4	5	5	5	2	2	3	4	4
492	2	36	1	1	1	3	1	2	3	3	5	5	5	5	2	1	2	5	5
493	2	40	1	1	1	1	1	1	3	3	5	5	5	5	1	1	1	5	5
494	2	39	1	1	1	1	1	1	3	3	5	5	5	5	1	1	1	5	5
495	2	42	1	1	1	1	1	3	3	3	5	5	5	5	1	2	2	4	4
496	2	44	1	1	1	1	1	3	3	3	5	5	5	5	1	2	2	4	5
497	2	38	1	1	1	1	1	3	3	3	4	5	5	5	1	4	3	4	4
498	2	43	1	1	1	1	1	2	3	3	5	5	5	5	1	3	1	5	3
499	2	38	1	1	1	1	1	3	3	3	4	5	5	5	1	3	2	5	5
500	2	54	1	1	4	3	1	3	2	2	3	3	5	5	3	1	1	4	5
501	2	50	3	1	1	3	1	2	1	2	4	4	5	5	3	2	3	5	5
502	2	46	1	1	1	3	3	2	2	3	4	5	5	5	3	2	4	5	5
503	2	45	1	1	1	1	1	1	3	3	5	5	5	5	1	1	1	5	5
504	2	46	1	1	1	1	1	3	3	3	4	5	5	5	1	3	3	5	5
505	2	45	1	1	1	1	1	3	3	3	5	5	5	5	1	2	2	4	4
506	2	52	1	1	1	2	1	3	3	3	4	4	5	5	2	2	2	5	3
507	2	47	1	1	1	2	1	3	3	3	4	5	5	5	2	3	2	5	3
508	2	63	1	1	1	3	1	4	3	3	4	5	5	5	2	3	2	5	3
509	2	60	3	1	3	1	1	3	2	2	2	2	5	5	3	1	2	4	5
510	2	59	1	1	1	1	1	1	3	3	5	5	5	5	1	1	1	5	5
511	2	57	1	1	1	1	1	2	2	2	4	4	4	4	2	1	1	4	4
512	2	56	1	1	1	2	1	4	2	2	3	3	5	5	1	2	2	5	4
513	2	61	1	1	1	3	1	3	2	2	4	5	5	5	2	3	2	5	4
514	2	74	2	1	2	2	1	4	2	2	3	3	5	5	3	3	3	5	4
515	2	69	2	1	1	1	2	1	2	2	4	4	4	4	2	2	2	4	4
516	2	67	1	1	1	1	1	3	3	3	5	5	5	5	1	2	3	5	5
517	2	75	3	4	3	3	1	4	1	1	2	2	5	5	4	1	1	4	5
518	2	76	2	1	2	3	1	4	2	2	4	4	5	5	3	3	3	5	3
519	1	24	1	1	1	3	1	3	3	3	5	5	5	5	1	2	3	5	4
520	1	19	1	1	1	1	1	1	3	3	5	5	5	5	1	1	1	5	5
521	1	20	1	1	1	1	1	3	3	2	5	5	5	5	5	3	4	5	5
522	1	20	1	1	1	1	1	2	3	3	5	5	5	5	1	2	1	5	3
523	1	33	1	1	1	1	1	2	3	3	5	5	5	5	1	2	3	5	5
524	1	34	1	1	1	1	1	3	3	3	5	5	5	5	1	3	3	3	3
525	1	30	1	1	1	1	1	2	3	3	5	5	4	4	1	1	2	4	5
526	1	29	1	1	1	1	1	1	3	3	5	5	5	5	1	1	1	5	5
527	1	27	1	1	1	1	1	1	3	3	5	5	5	5	1	1	1	5	5
528	1	27	1	1	1	1	1	3	3	3	5	5	5	5	1	3	3	4	3
529	1	31	1	1	1	1	1	2	3	3	5	5	5	5	1	2	2	5	3
530	1	26	1	1	1	1	1	2	3	3	5	5	5	5	1	2	2	5	4
531	1	38	1	1	1	1	1	3	2	2	4	4	5	5	3	2	4	4	5
532	1	36	1	1	1	1	1	1	3	3	5	5	5	5	1	1	1	5	5
533	1	37	1	1	1	1	1	2	3	3	5	5	5	5	1	1	1	5	5
534	1	40	1	1	1	1	1	3	3	3	5	5	5	5	1	4	4	5	4
535	1	40	1	1	1	1	1	3	3	3	5	5	5	5	1	4	3	4	4
536	1	38	1	1	1	1	1	3	3	3	5	5	5	5	1	3	3	5	5
537	2	42	1	1	1	1	1	2	3	3	5	5	5	5	1	2	1	5	5
538	1	39	1	1	1	1	1	3	3	3	4	4	5	5	1	2	2	5	3
539	1	44	1	1	1	1	1	3	3	3	4	5	5	5	1	2	2	5	4
540	1	37	1	1	1	1	1	3	3	3	5	5	5	5	1	2	1	5	4
541	1	47	1	1	1	4	1	2	3	3	5	5	5	5	2	1	2	5	5
542	1	45	1	1	1	4	3	2	3	3	5	5	5	5	2	1	2	5	5
543	1	49	1	1	1	1	1	1	3	3	5	5	5	5	1	1	1	5	5
544	1	47	1	1	1	1	1	1	3	3	5	5	5	5	1	1	1	5	5
545	1	46	1	1	1	1	1	3	3	3	5	5	5	5	1	3	3	5	4
546	1	53	2	1	2	2	1	4	2	2	2	3	5	5	3	2	3	4	4
547	1	50	1	1	1	2	2	3	2	2	4	2	4	4	2	2	2	4	4
548	1	49	1	1	1	1	1	3	3	3	4	4	5	5	1	2	1	5	3
549	1	56	3	1	4	3	1	3	2	2	4	3	5	5	3	2	3	5	5
550	1	56	1	1	1	1	1	2	2	2	4	4	4	4	1	1	1	4	4
551	1	58	1	1	1	1	1	1	3	3	5	5	5	5	1	1	1	5	5
552	1	60	1	1	1	2	1	4	2	2	3	3	5	5	1	3	3	5	4
553	1	58	1	1	1	1	1	3	3	3	4	5	5	5	2	3	2	5	4
554	1	66	1	1	3	4	3	3	2	2	3	4	5	4	4	2	2	4	5
555	1	72	2	1	2	2	1	3	2	2	4	4	5	5	3	3	3	5	5
556	1	67	1	1	1	3	1	4	2	2	4	5	5	5	3	3	2	5	3
557	1	75	2	2	2	2	2	3	1	1	3	3	3	3	3	1	2	3	4
558	1	34	1	1	1	2	2	2	3	3	5	5	4	4	1	2	3	4	3
559	1	76	1	1	1	2	1	4	3	3	4	5	5	5	1	2	2	4	5
560	1	70	1	1	1	2	2	3	2	2	4	4	4	4	2	2	2	4	4
561	1	70	1	1	2	2	2	3	2	2	3	3	4	4	3	2	2	5	3
562	1	57	2	1	2	2	3	3	2	2	4	4	4	4	2	2	2	4	4
563	1	60	1	1	1	1	2	2	3	3	5	5	4	4	1	1	2	4	5
564	1	63	1	1	1	1	1	2	3	3	4	4	4	4	2	2	2	4	4
565	1	60	1	1	1	3	2	4	3	3	3	3	4	4	3	2	1	4	4
566	1	50	2	2	2	2	2	3	3	3	4	4	5	5	2	2	3	5	5
567	1	48	1	1	2	2	2	2	3	3	4	4	4	3	2	2	2	4	5
568	1	47	1	1	1	1	1	2	3	3	5	5	2	3	2	2	3	3	5
569	1	50	1	1	1	2	2	4	3	3	4	4	4	4	2	2	2	4	4
570	1	44	1	1	1	2	2	3	3	3	5	5	4	4	1	1	2	4	5
571	1	40	1	1	1	1	2	2	3	3	5	5	3	3	1	2	3	3	5
572	1	44	1	1	1	2	1	3	3	3	5	5	4	4	2	2	2	4	4
573	1	37	1	1	1	2	1	3	3	3	4	4	5	5	2	2	1	5	4
574	1	25	1	1	1	2	2	2	3	3	5	5	4	4	2	3	2	4	5
575	1	26	1	1	1	1	1	2	3	3	4	4	5	4	2	1	2	5	5
576	1	27	1	1	1	2	1	3	3	3	5	5	5	5	2	1	1	5	5
577	1	31	1	1	1	1	1	2	3	3	5	5	5	5	1	2	2	5	5
578	1	20	1	1	1	1	1	2	3	3	4	5	5	5	1	2	2	4	4
579	1	24	1	1	1	1	2	3	3	3	4	4	3	3	2	2	3	3	4
580	1	20	1	1	1	2	2	3	3	3	4	4	4	4	2	2	2	5	4
581	2	75	2	1	2	2	1	4	2	2	4	4	4	4	2	1	1	5	4
582	2	75	3	2	3	3	4	4	1	1	3	2	2	1	3	3	5	2	3
583	2	66	2	1	2	2	3	4	2	2	3	3	3	3	2	2	3	4	4
584	2	68	1	1	1	1	1	2	3	3	5	5	4	4	1	2	2	4	5
585	2	68	1	1	1	2	2	4	3	3	4	4	5	5	2	2	2	5	5
586	2	64	2	2	2	3	2	3	2	2	4	3	4	4	3	1	4	4	4
587	2	57	3	2	3	3	3	4	2	2	3	3	2	2	3	2	4	3	4
588	2	58	2	1	1	3	2	3	2	2	4	4	4	4	2	2	2	4	4
589	2	56	2	1	2	2	2	4	2	2	4	4	4	4	2	2	3	3	3
590	2	60	1	1	1	3	1	4	2	3	3	3	5	5	3	2	2	5	5
591	2	52	2	1	2	3	3	3	3	3	4	4	3	4	2	2	3	3	3
592	2	52	1	1	1	1	1	2	3	3	5	5	5	5	1	1	2	5	5
593	2	46	1	1	1	1	1	2	3	3	5	5	5	5	2	1	2	5	5
594	2	46	1	1	1	1	1	2	3	3	5	5	5	5	1	2	2	5	5
595	2	50	1	1	2	3	2	4	3	3	4	4	3	4	2	2	1	5	4
596	2	43	1	1	1	2	2	2	3	3	5	5	3	4	1	2	3	4	5
597	2	38	1	1	1	1	1	1	3	3	5	5	5	5	1	1	1	5	5
598	2	39	1	1	1	1	1	2	3	3	4	5	5	5	1	2	2	5	5
599	2	40	1	1	1	2	2	3	3	3	5	5	3	4	1	2	2	3	4
600	2	31	2	1	1	2	3	3	3	3	4	4	3	3	2	2	3	3	4
601	2	28	1	1	1	1	1	2	3	3	5	5	4	4	1	2	2	4	4
602	2	27	1	1	1	1	1	2	3	3	5	5	5	5	1	2	2	4	4
603	2	25	1	1	1	1	2	2	3	3	5	5	4	4	1	1	1	4	4
604	2	19	1	1	1	1	2	2	3	3	5	5	5	5	1	2	2	4	5
605	2	22	1	1	1	1	1	2	3	3	5	5	4	4	1	2	2	4	4
606	2	20	1	1	1	1	2	2	3	3	5	5	4	4	1	2	2	4	4
607	1	46	1	1	1	2	2	3	3	3	5	5	5	5	1	2	2	5	5
608	1	19	1	1	1	1	1	2	3	3	5	5	5	5	1	2	2	5	5
609	1	19	1	1	1	2	2	2	3	3	5	4	5	5	2	2	2	4	5
610	1	23	1	1	2	2	2	2	3	3	4	4	4	4	2	2	2	3	3
611	1	22	1	1	1	1	1	1	3	3	5	5	4	4	2	1	2	4	4
612	1	24	2	1	2	2	2	4	2	2	3	3	4	4	3	2	1	4	4
613	1	23	1	1	2	2	2	3	3	3	4	5	4	4	2	1	2	4	4
614	1	27	1	1	1	1	1	2	3	3	5	5	5	5	1	2	2	5	4
615	1	34	1	1	1	2	2	2	3	3	4	4	4	4	2	2	2	4	4
616	1	29	1	1	2	2	2	2	3	3	4	4	4	4	2	2	2	3	3
617	1	34	2	1	2	2	1	3	3	3	3	4	4	4	2	2	3	4	5
618	1	30	2	2	2	2	2	4	3	3	4	4	3	4	2	2	2	4	4
619	1	29	1	1	1	2	2	2	3	3	5	5	5	4	1	2	2	4	5
620	1	26	1	1	2	3	3	3	3	3	5	5	3	3	2	2	3	3	3
621	1	33	1	1	1	2	2	3	3	3	4	4	4	4	2	2	2	4	4
622	1	33	1	1	1	2	1	3	3	3	5	5	5	5	1	2	2	5	5
623	1	30	1	1	1	2	3	3	3	3	5	5	3	4	2	2	2	3	3
624	1	39	1	1	1	2	2	3	3	3	5	5	4	4	1	2	2	4	4
625	1	39	1	1	1	1	2	3	3	3	5	5	4	4	1	2	2	4	4
626	1	42	1	1	1	2	1	3	3	3	4	4	5	5	2	2	2	5	5
627	1	43	1	1	1	2	2	3	3	3	5	5	4	4	1	2	1	4	4
628	1	38	1	1	1	2	2	2	3	3	5	5	4	4	2	1	2	4	4
629	1	40	1	1	2	2	2	3	3	3	4	4	5	5	1	1	1	4	5
630	1	42	2	1	3	3	2	4	2	3	4	4	4	4	3	2	3	4	4
631	1	39	1	1	1	1	1	1	3	3	5	5	4	5	1	2	2	5	5
632	1	40	1	1	2	1	3	2	3	3	5	5	3	4	2	2	2	4	4
633	1	36	1	1	1	1	1	2	3	3	5	5	5	5	2	2	2	4	4
634	1	49	1	1	1	1	1	2	3	3	4	4	4	4	2	2	2	4	4
635	1	45	1	1	1	1	2	2	3	3	5	5	5	5	2	2	2	4	5
636	1	50	1	1	1	1	2	2	3	3	5	5	5	4	1	2	2	4	5
637	1	54	1	1	2	2	4	3	3	3	3	3	3	3	2	2	3	3	4
638	1	51	3	2	2	3	3	4	3	3	5	5	4	3	1	2	2	3	5
639	1	50	2	1	2	3	2	3	3	3	4	3	4	4	2	2	4	4	3
640	1	52	1	1	1	2	2	3	3	3	5	5	4	5	1	2	1	5	5
641	1	54	1	1	1	2	2	3	3	3	5	5	5	5	2	2	2	5	4
642	1	51	1	1	3	2	2	4	2	2	2	2	3	3	4	2	2	3	3
643	1	60	2	1	2	2	2	3	3	2	4	4	5	5	2	2	2	4	4
644	1	63	1	1	1	2	2	4	2	2	4	4	5	5	2	2	2	4	5
645	1	60	2	1	2	2	1	3	3	2	4	4	5	5	2	1	1	5	5
646	1	57	1	1	2	2	2	3	3	3	4	4	5	5	1	2	2	5	5
647	1	60	1	1	3	4	3	4	2	3	5	5	3	3	3	2	3	2	4
648	1	61	2	1	2	2	2	3	3	3	4	5	4	4	2	1	1	4	5
649	1	63	1	1	1	2	2	2	3	3	3	3	5	5	2	1	1	5	5
650	1	61	1	1	1	1	2	2	3	3	4	4	4	4	2	2	2	3	3
651	1	68	1	1	1	1	2	3	3	3	4	4	4	4	2	3	3	3	3
652	1	65	1	1	2	3	3	3	3	3	3	3	3	3	2	2	3	3	3
653	1	68	2	2	3	3	2	4	2	3	4	4	5	5	2	2	3	5	5
654	1	71	2	1	1	2	1	4	3	2	4	4	5	5	2	2	2	5	5
655	1	76	3	2	3	3	2	4	2	2	3	3	4	4	3	2	4	4	4
656	1	82	3	3	4	3	2	4	1	1	2	2	4	3	4	2	3	3	4
657	2	23	1	1	1	2	2	3	3	3	4	5	4	4	1	2	2	4	4
658	2	22	1	1	1	1	1	3	3	3	5	4	4	4	1	2	2	4	4
659	2	20	1	1	1	2	2	3	3	3	4	4	4	4	2	2	3	4	4
660	2	19	1	1	1	2	2	2	2	2	3	3	4	4	2	2	2	4	5
661	2	18	1	1	1	2	1	2	3	3	5	4	5	5	1	1	2	5	5
662	2	31	1	1	1	1	1	2	3	3	5	5	5	5	1	1	2	5	5
663	2	32	1	1	1	1	1	1	3	3	5	5	5	5	2	2	2	4	4
664	2	31	1	1	1	1	2	2	2	3	5	5	4	4	1	2	2	4	4
665	2	30	1	1	1	2	2	2	3	3	4	5	4	4	2	2	2	4	4
666	2	34	1	1	1	2	2	3	3	3	4	4	4	3	1	1	1	4	4
667	2	29	1	1	2	3	2	4	2	2	3	3	4	4	2	2	3	3	4
668	2	27	1	1	2	3	3	3	3	3	4	4	4	4	2	2	4	3	4
669	2	33	1	1	1	2	1	2	3	3	5	5	5	5	1	2	2	5	5
670	2	27	1	1	1	2	2	2	2	2	4	4	4	4	2	2	2	4	4
671	2	26	1	1	1	2	2	3	3	3	4	4	4	4	3	1	1	4	3
672	2	40	1	1	1	2	2	3	3	3	4	4	4	4	2	2	2	4	5
673	2	41	1	1	1	1	1	1	3	3	5	5	5	5	1	1	1	5	5
674	2	42	1	1	1	2	2	2	3	3	5	5	4	4	1	2	2	4	4
675	2	36	1	1	1	1	1	2	3	3	5	5	5	5	1	1	1	4	5
676	2	39	1	1	2	3	3	2	3	3	4	4	4	4	2	2	2	4	4
677	2	38	1	1	2	2	2	3	3	3	4	4	3	3	2	2	2	4	5
678	2	36	1	1	1	2	2	3	3	3	5	5	4	4	1	2	1	4	4
679	2	40	2	1	3	2	2	3	3	3	3	4	4	4	2	3	3	3	4
680	2	42	1	1	1	2	2	3	3	3	4	4	4	4	2	2	1	4	4
681	2	42	2	1	2	2	3	3	3	3	4	4	3	3	2	2	2	3	3
682	2	45	2	1	3	3	2	4	2	2	4	4	3	3	2	2	3	4	4
683	2	48	1	1	1	1	1	1	3	3	5	5	5	5	2	1	1	4	4
684	2	46	1	1	1	2	2	2	3	3	5	5	5	5	2	2	2	4	4
685	2	52	1	1	2	2	2	2	3	3	4	4	4	4	2	2	2	4	4
686	2	53	1	1	2	2	2	2	2	2	4	4	4	4	2	2	2	4	4
687	2	52	1	1	1	2	2	3	3	3	4	4	3	4	2	2	2	4	4
688	2	54	3	1	2	3	2	4	2	2	4	4	3	3	2	2	4	3	4
689	2	53	3	1	2	3	3	4	2	2	3	3	4	3	3	2	4	3	3
690	2	51	2	2	2	2	2	4	3	3	4	4	4	4	2	1	2	4	5
691	2	51	1	1	1	1	2	3	3	3	5	5	4	4	1	2	2	4	4
692	2	52	1	1	1	2	2	4	3	2	4	4	5	4	1	2	2	4	4
693	2	56	1	1	1	2	2	3	3	3	5	5	5	5	1	2	1	5	5
694	2	59	1	1	1	2	2	3	3	3	5	5	4	4	2	2	1	4	4
695	2	55	2	1	2	2	2	3	2	2	4	4	4	4	2	2	2	4	4
696	2	63	1	1	3	2	2	3	2	2	3	3	3	3	3	3	3	3	3
697	2	64	1	1	2	2	2	2	2	2	4	4	4	4	2	2	2	4	4
698	2	64	2	1	2	3	2	4	2	3	3	3	4	4	3	3	3	4	5
699	2	63	2	2	3	4	3	5	1	1	2	2	2	2	4	2	3	2	2
700	2	56	2	1	2	3	3	4	2	3	4	4	3	3	2	2	3	2	3
701	2	61	1	1	2	2	2	4	2	2	4	4	4	4	2	2	2	4	4
702	2	64	1	1	2	2	2	4	2	2	3	3	4	4	3	2	2	4	4
703	2	65	2	1	2	3	2	4	2	1	3	3	4	4	3	2	1	4	4
704	2	67	1	1	2	2	2	4	2	2	3	4	5	5	3	2	2	5	5
705	2	70	3	2	3	3	3	4	3	3	3	3	3	3	3	2	4	3	4
706	2	70	2	1	2	2	2	3	3	3	4	4	4	4	2	1	2	3	4
707	2	74	1	1	2	3	3	3	2	2	4	4	4	4	2	2	2	4	4
708	2	67	1	1	1	1	2	2	3	3	5	5	4	5	2	1	1	4	5
709	2	75	2	2	3	3	2	4	2	3	3	3	4	4	2	2	3	4	5
710	2	89	2	1	2	3	2	4	1	1	2	2	4	4	3	2	2	3	3
711	2	75	5	2	5	4	2	5	1	1	1	1	3	3	4	2	3	3	3
712	2	77	1	1	2	2	3	3	2	2	3	3	4	4	3	1	1	4	4
713	1	27	1	1	1	1	3	2	3	3	4	5	5	5	1	2	1	5	5
714	1	46	1	1	1	1	1	2	3	3	5	5	5	5	2	1	1	5	5
715	2	39	1	1	1	1	1	3	3	3	4	4	4	5	2	1	1	4	4
716	2	38	1	1	1	1	1	2	3	3	5	5	4	4	1	2	2	4	5
717	2	40	1	1	1	1	1	1	2	2	4	4	5	5	1	2	2	5	5
718	2	38	1	1	1	1	1	2	3	3	4	4	5	5	1	1	1	5	4
719	2	29	1	1	1	1	1	2	3	3	5	5	5	5	1	2	2	4	4
720	2	27	1	1	1	1	1	1	3	3	5	5	5	5	1	1	1	4	4
721	2	20	1	1	1	1	1	1	3	3	5	5	4	4	2	1	1	4	4
722	2	20	1	1	1	1	1	2	3	3	4	5	4	4	2	1	1	4	4
723	2	67	1	1	1	1	1	2	3	2	4	4	3	3	2	3	3	4	3
724	2	66	1	1	1	1	1	3	3	2	3	3	4	3	4	3	3	4	3
725	2	65	2	2	2	2	2	4	1	1	3	4	3	3	4	3	3	4	5
726	2	66	1	1	1	1	1	3	2	2	3	3	4	5	3	3	3	4	4
727	2	78	1	1	1	1	1	3	2	2	3	3	4	3	3	3	3	4	3
728	2	64	2	1	1	1	1	3	2	3	3	4	3	4	3	3	3	3	3
729	2	57	1	1	1	1	1	3	2	3	4	3	4	3	3	3	3	4	5
730	2	58	1	1	1	1	1	3	2	2	4	3	4	4	4	3	3	4	4
731	1	68	2	2	2	2	2	1	3	3	5	4	5	5	3	2	2	5	4
732	1	37	1	1	1	1	1	1	3	3	4	4	5	5	1	1	1	5	5
733	1	41	1	1	1	1	1	2	3	3	5	5	5	5	1	1	2	4	5
734	1	56	1	1	1	1	1	2	3	3	5	5	5	5	1	2	2	5	5
735	1	66	2	1	1	2	1	3	2	2	4	4	5	4	2	2	2	4	4
736	1	60	1	1	1	1	1	2	3	3	4	4	4	5	2	2	2	5	5
737	2	50	1	1	1	1	1	1	3	3	5	5	5	5	1	1	1	5	5
738	2	42	2	1	2	2	1	2	3	3	5	4	4	4	2	1	1	4	5
739	1	27	1	1	1	1	1	2	3	3	4	4	5	5	1	2	2	5	5
740	1	26	1	1	1	2	1	2	3	3	4	4	4	4	4	2	2	4	4
741	1	47	1	1	1	1	1	2	3	3	5	5	5	5	1	2	2	5	5
742	1	76	2	2	2	2	2	3	1	1	3	3	4	4	2	2	2	4	4
743	2	28	1	1	1	1	1	1	3	3	5	5	5	5	1	1	1	5	5
744	2	18	1	1	1	1	1	1	3	3	4	4	4	4	1	1	1	4	5
745	2	19	1	1	1	1	1	1	3	3	5	5	5	5	1	1	1	5	5
746	2	67	1	1	1	1	1	2	2	2	4	4	3	3	3	4	2	5	4
747	2	66	1	1	1	1	1	3	2	1	3	4	4	4	3	3	2	5	4
748	2	63	1	1	1	1	1	2	2	2	4	3	4	5	2	1	1	3	3
749	2	76	1	1	1	1	1	2	2	2	3	3	3	3	3	3	3	5	3
750	2	75	2	1	1	1	1	4	1	2	3	3	4	2	3	2	3	4	4
751	2	77	2	1	1	1	1	4	1	1	3	3	4	4	3	3	3	3	3
752	2	77	1	1	1	1	1	3	2	2	3	3	4	4	4	2	3	3	3
753	2	75	1	1	1	1	1	3	2	2	3	4	4	4	3	2	2	4	3
754	2	43	1	1	1	1	1	1	2	2	5	5	5	5	1	2	2	5	5
755	2	42	1	1	1	1	1	1	3	3	4	4	5	5	1	2	2	5	5
756	1	28	1	1	1	1	1	2	3	3	4	4	4	4	2	1	2	4	5
757	1	76	2	2	2	2	3	3	2	2	4	4	4	4	2	2	2	4	4
758	1	68	2	1	1	1	1	2	3	3	4	5	5	5	2	2	2	4	4
759	1	20	1	1	1	1	1	1	3	3	5	4	4	4	1	2	1	4	4
760	1	46	1	1	1	1	1	2	3	3	5	5	5	5	1	2	2	5	5
761	1	59	1	1	1	1	1	2	3	3	5	5	5	5	1	2	2	5	5
762	1	45	1	1	1	1	1	2	3	3	5	5	5	5	1	2	2	5	5
763	1	64	1	1	1	1	1	3	2	2	5	5	5	5	1	1	1	5	5
764	1	24	1	1	1	2	1	1	3	3	4	4	4	4	1	2	1	4	4
765	1	39	1	1	1	1	1	1	3	3	5	5	5	5	1	1	1	5	5
766	1	18	1	1	1	2	2	1	3	3	3	4	2	2	1	2	2	4	4
767	1	39	1	1	1	1	1	1	3	3	4	4	4	5	1	2	2	5	5
768	1	36	1	1	1	1	1	1	3	3	5	5	5	5	1	1	1	4	4
769	1	76	2	2	2	2	1	3	2	2	4	4	5	4	2	2	2	4	4
770	1	75	3	2	3	2	2	2	2	2	4	4	4	4	3	2	2	4	4
771	1	67	2	2	2	2	2	3	2	2	3	3	4	4	2	2	2	5	4
772	1	27	1	1	1	1	1	2	3	3	4	4	4	4	3	1	1	4	4
773	1	56	1	1	1	1	1	2	3	3	5	5	5	5	1	1	1	5	5
774	2	62	1	1	1	1	1	3	2	3	3	4	4	4	1	2	2	2	4
775	2	60	1	1	1	1	2	4	2	2	3	3	4	3	3	3	3	4	3
776	2	61	1	1	1	1	1	4	2	2	3	3	4	3	3	3	3	4	3
777	2	62	1	1	1	1	1	4	2	2	3	3	3	3	3	3	3	3	3
778	2	30	1	1	1	1	1	1	3	3	5	5	5	5	1	1	1	4	4
779	2	29	1	1	1	1	1	2	3	3	4	4	5	5	2	1	1	5	5
780	2	30	1	1	1	1	1	3	3	3	4	4	4	4	1	1	1	5	5
781	2	26	1	1	1	1	1	2	3	3	3	4	4	4	1	1	1	4	4
782	2	40	1	1	1	1	1	2	3	3	5	5	5	5	2	1	1	4	5
783	1	42	1	1	1	1	1	1	3	3	5	5	4	4	2	2	2	4	5
784	1	21	1	1	1	1	1	2	3	3	4	4	5	5	1	1	1	5	5
785	1	29	1	1	1	1	1	2	3	3	4	4	5	5	2	2	2	5	5
786	2	51	1	1	1	1	1	4	2	3	3	4	4	4	3	3	3	3	4
787	1	26	1	1	1	1	1	1	3	3	5	5	5	5	1	2	2	5	4
788	2	49	1	1	1	1	2	3	2	2	3	4	3	3	4	3	3	4	4
789	2	46	1	1	1	1	1	3	2	2	3	4	3	4	3	3	3	4	5
790	2	47	1	1	1	1	1	3	2	2	3	3	3	4	3	3	3	5	3
791	2	52	1	1	1	1	1	3	2	2	3	3	3	3	4	3	3	3	4
792	2	56	1	1	1	1	2	3	2	3	3	4	4	3	1	3	3	4	3
793	2	29	1	1	1	1	1	2	2	3	3	3	4	4	4	3	3	4	4
794	1	57	1	1	1	1	1	2	2	3	5	5	5	5	2	1	1	5	5
795	1	40	1	1	1	1	1	2	3	3	4	4	5	5	2	1	1	4	4
796	1	46	1	1	1	1	1	2	3	3	5	5	5	5	1	1	1	5	5
797	1	69	2	2	2	2	1	4	2	2	3	3	3	3	1	2	2	4	3
798	2	48	1	1	1	1	1	3	2	2	3	4	3	4	3	3	3	4	4
799	1	20	1	1	1	1	1	1	3	3	5	5	5	5	1	1	1	5	5
800	2	66	1	1	1	1	1	3	2	2	3	3	4	3	4	3	3	4	3
801	2	67	1	1	1	1	1	2	2	3	4	4	3	4	3	3	3	3	4
802	2	40	1	1	1	1	3	3	2	2	3	3	4	4	2	2	2	5	5
803	2	44	1	1	1	1	3	3	2	2	3	3	4	4	4	3	3	3	3
804	2	41	1	1	1	1	3	3	3	3	3	3	4	5	3	2	3	4	4
805	2	47	1	1	1	1	1	1	3	3	5	5	3	4	1	2	1	3	3
806	2	63	1	1	1	1	1	2	3	3	4	5	5	5	2	2	1	5	5
807	1	31	1	1	1	1	1	3	2	2	4	3	4	4	4	3	3	4	5
808	1	26	1	1	1	1	1	2	3	3	5	4	5	5	1	3	3	4	5
809	1	34	1	1	1	1	2	2	2	3	4	3	4	4	3	3	3	2	4
810	1	31	1	1	1	1	1	2	2	3	3	3	4	4	3	3	3	4	3
811	1	28	1	1	1	1	1	2	2	3	3	4	4	4	2	3	3	4	3
812	1	30	1	1	1	1	3	2	3	3	3	4	4	3	4	3	3	4	5
813	1	38	1	1	1	1	1	2	2	2	3	4	3	3	3	3	3	4	3
814	1	32	1	1	1	1	1	2	3	3	4	3	4	4	3	3	3	4	4
817	1	39	1	1	1	1	1	2	3	3	4	4	5	4	4	2	3	4	5
818	1	38	1	1	1	1	1	2	3	3	3	2	4	4	5	3	3	4	4
820	1	30	1	1	1	1	1	3	3	3	2	2	5	5	4	2	3	4	5
821	1	52	1	1	1	1	1	2	2	2	4	4	5	5	3	2	3	4	4
822	1	40	1	1	1	1	1	2	3	3	2	4	5	5	4	3	3	5	5
823	1	41	1	1	1	1	1	1	3	3	4	3	5	4	4	3	2	4	4
824	1	37	1	1	1	1	1	4	3	3	2	1	3	3	5	3	3	3	5
825	1	36	1	1	1	1	1	3	3	2	3	3	4	2	2	3	3	4	3
826	1	33	1	1	1	1	3	2	3	3	4	3	4	3	3	3	3	3	4
827	1	31	1	1	1	1	1	1	3	3	5	5	5	5	1	1	1	5	5
828	2	67	2	2	2	2	2	3	2	2	3	4	4	4	3	2	2	4	5
829	2	68	1	2	2	2	2	3	2	2	4	4	4	4	2	1	2	3	4
830	1	51	1	1	1	1	1	3	2	3	4	3	4	3	5	3	3	4	5
831	1	45	1	1	1	1	1	3	2	2	4	5	4	4	4	3	3	4	5
832	2	36	1	1	1	1	1	2	3	3	5	5	5	5	1	1	1	5	5
833	1	23	1	1	1	1	1	2	3	3	4	4	4	5	1	5	4	4	5
834	1	53	1	1	1	1	3	3	2	3	3	3	4	4	3	2	4	4	4
835	2	32	1	1	1	1	1	2	3	3	3	4	3	4	3	3	3	4	4
836	2	31	1	1	1	1	1	2	3	2	4	4	4	4	4	3	3	4	3
837	2	29	1	1	1	1	1	3	2	1	3	3	4	5	3	2	3	5	3
838	1	33	1	1	1	1	1	2	3	3	5	5	5	5	1	3	3	5	4
839	1	52	1	1	1	1	1	3	2	2	3	4	4	5	4	3	3	4	4
840	2	55	1	1	1	1	1	1	3	3	4	5	4	5	2	2	1	4	5
841	1	57	1	1	1	1	1	2	2	2	3	3	4	5	4	3	4	4	5
842	1	50	1	1	1	1	2	4	2	2	3	3	3	3	5	3	3	4	4
843	1	51	1	1	1	1	1	3	2	3	4	4	4	5	4	3	3	4	4
844	1	51	1	1	1	1	1	4	2	2	3	3	4	4	5	3	4	3	4
845	1	20	1	1	1	1	1	2	3	3	3	3	4	4	3	3	3	4	3
846	2	30	1	1	1	1	1	1	3	3	5	5	5	5	1	1	1	5	5
847	2	55	1	1	1	1	1	1	3	3	4	5	5	5	2	1	1	4	4
848	2	62	1	1	1	1	1	1	3	3	4	4	4	4	1	1	1	4	5
849	1	20	1	1	1	1	1	2	2	3	3	3	4	4	1	3	3	4	3
850	2	58	1	1	1	1	1	2	3	3	5	5	5	5	2	1	1	5	5
851	2	57	1	1	1	1	1	2	3	3	5	5	4	4	2	1	2	4	4
852	2	64	2	2	2	2	1	2	2	2	4	4	4	4	2	2	2	5	5
854	2	60	2	2	2	2	2	2	2	2	4	4	4	4	2	1	1	4	4
855	1	24	1	1	1	1	1	3	3	2	3	3	3	4	4	3	3	4	4
856	1	21	1	1	1	1	1	2	3	2	4	3	4	4	1	3	3	4	3
858	2	32	1	1	1	1	1	3	3	3	4	5	4	4	4	3	3	4	5
859	2	69	2	2	2	2	2	3	2	2	4	4	4	4	2	1	1	3	4
860	2	61	1	1	1	1	1	2	3	3	4	5	5	5	2	1	1	4	4
861	2	75	2	2	2	2	2	3	2	2	4	4	4	4	2	2	2	4	5
862	2	62	2	1	1	1	1	2	2	3	4	4	4	5	2	1	1	4	4
863	2	51	1	1	1	1	1	3	2	2	4	4	4	3	3	3	3	4	5
864	2	52	1	1	1	1	1	2	3	3	3	5	4	4	1	3	3	5	4
865	2	27	1	1	1	1	2	4	2	2	3	3	3	4	5	3	3	3	4
866	2	26	1	1	1	1	3	3	3	3	5	4	5	5	1	3	3	4	3
868	1	60	1	1	1	1	1	2	3	2	3	3	4	4	4	2	3	3	3
869	2	21	1	1	1	1	2	2	3	3	4	4	5	5	3	3	3	3	4
870	2	65	2	2	2	2	2	2	2	2	4	4	4	4	2	1	1	4	4
871	2	76	2	2	2	2	2	3	2	2	4	4	4	4	2	1	1	4	4
872	2	63	2	2	2	2	2	3	2	2	4	4	3	4	2	2	2	4	4
873	1	18	1	1	1	1	1	1	3	3	4	5	5	4	1	1	1	5	5
874	2	38	1	1	1	1	2	3	2	3	4	4	4	3	2	3	2	3	5
875	2	45	2	1	1	1	2	4	2	2	3	3	5	4	4	3	3	4	4
876	1	69	1	1	1	1	1	2	2	2	3	3	4	5	4	4	2	3	3
878	1	38	1	1	1	1	2	2	3	3	3	4	4	4	2	3	3	4	4
879	1	30	1	1	1	1	1	2	3	3	3	4	5	4	2	3	3	4	4
880	1	31	1	1	1	1	1	3	2	3	3	3	4	3	4	3	3	4	4
881	1	42	1	1	1	1	3	3	3	3	4	3	5	2	4	3	3	5	5
882	1	45	1	1	1	1	3	3	2	3	4	3	4	3	4	3	3	5	4
883	1	40	1	1	1	1	1	3	2	3	3	3	4	5	2	4	5	5	5
884	2	70	2	2	2	2	2	3	2	2	4	4	4	4	2	2	2	4	4
885	2	53	1	1	1	1	1	1	3	3	4	5	5	5	1	1	1	4	5
886	2	39	1	1	1	1	1	2	3	3	5	5	5	5	1	1	1	5	5
887	1	42	1	1	1	1	1	2	3	3	3	4	5	4	1	3	3	4	4
888	2	50	1	1	1	1	1	3	2	2	3	4	3	3	4	3	3	4	5
889	2	55	1	1	1	1	1	2	3	3	4	4	4	4	2	2	2	4	4
890	2	40	1	1	1	1	3	3	2	3	3	4	5	5	3	3	3	4	4
891	2	46	1	1	1	1	1	3	2	2	3	3	4	5	4	3	3	4	3
893	2	45	1	1	1	1	2	2	3	3	3	4	4	4	3	3	3	4	3
894	1	63	1	1	1	1	1	2	3	3	3	3	4	5	3	3	3	3	4
895	2	23	1	1	1	1	2	3	3	3	4	4	5	5	1	3	3	4	5
896	2	19	1	1	1	1	1	1	3	3	4	2	4	4	3	2	2	3	4
897	2	18	1	1	1	1	3	3	3	3	4	3	5	5	1	4	4	3	5
898	2	20	1	1	1	1	1	1	3	3	5	5	5	5	1	2	2	4	5
899	2	20	1	1	1	1	1	2	3	3	5	5	5	5	1	2	2	5	5
900	1	67	1	1	1	1	1	2	3	3	3	3	5	4	4	2	4	3	3
901	1	61	1	1	1	1	1	2	3	2	2	2	4	3	4	3	3	4	3
902	1	66	2	3	3	1	3	4	1	1	4	2	4	4	3	2	3	4	4
903	1	58	1	1	1	1	1	3	2	2	4	4	4	5	4	2	2	3	3
904	1	59	1	1	1	1	1	3	3	3	3	3	5	5	4	2	3	5	3
905	1	58	1	1	1	1	1	3	2	2	3	2	4	3	2	3	4	5	5
906	1	57	1	1	1	1	1	2	2	2	4	3	5	5	4	3	3	4	4
907	2	65	2	2	2	2	2	3	2	2	4	4	4	4	1	1	1	4	4
908	1	67	1	1	1	1	2	2	2	3	3	4	3	3	3	3	3	4	4
909	1	66	3	3	3	3	3	2	1	1	4	3	3	2	4	3	3	4	3
910	1	76	1	1	1	1	1	2	2	3	4	4	3	3	4	3	3	4	3
911	1	76	1	1	1	1	1	2	2	2	3	2	3	3	4	3	3	4	4
912	2	43	1	1	1	1	3	4	3	3	3	4	4	3	3	3	3	4	5
913	2	48	1	1	1	1	2	3	2	2	3	3	3	3	1	3	3	4	4
914	2	49	1	1	1	1	2	3	3	2	5	5	5	5	2	3	3	3	4
915	1	68	1	1	1	1	1	2	3	3	3	3	4	4	4	3	3	4	4
916	1	59	1	1	1	1	1	2	3	3	5	5	4	5	2	2	2	5	5
917	2	51	1	1	1	1	1	2	3	3	4	4	4	5	1	1	1	4	5
918	1	46	1	1	1	1	1	4	3	3	3	4	3	5	4	4	3	4	5
919	2	31	1	1	1	1	1	4	3	3	3	4	4	4	3	2	3	5	3
920	2	55	1	1	1	1	1	2	3	3	4	5	4	5	2	2	2	4	5
921	2	66	2	2	2	2	2	3	2	2	3	3	4	4	2	2	2	4	4
922	2	40	1	1	1	1	3	3	2	2	4	3	4	3	5	3	3	3	4
923	2	56	1	1	1	1	1	2	3	3	4	4	5	5	2	1	1	4	4
924	1	47	2	2	4	3	2	4	1	1	2	3	3	5	5	3	4	2	3
925	2	39	1	1	1	1	1	3	2	3	3	3	3	4	4	3	3	3	2
926	2	33	1	1	1	1	2	3	3	2	4	4	4	3	3	3	3	4	3
927	2	31	1	1	1	1	3	2	3	3	3	3	4	5	4	3	3	4	4
929	2	44	1	1	1	1	1	3	3	2	3	3	5	5	4	3	3	4	4
930	2	42	1	1	1	1	3	2	2	3	4	4	3	3	4	3	3	3	4
931	1	76	1	1	1	1	3	2	2	2	3	3	4	3	4	3	3	4	2
932	2	54	1	1	1	1	1	1	3	3	5	5	5	5	2	1	1	4	4
933	2	58	1	1	1	1	1	2	3	3	4	4	4	5	2	2	1	4	4
934	2	69	2	2	2	2	2	2	2	2	4	5	4	4	2	2	2	4	4
935	2	43	1	1	1	1	3	3	3	3	3	3	5	5	2	3	3	3	4
936	2	30	1	1	1	1	2	2	3	3	3	4	4	4	2	3	3	4	4
937	2	59	1	1	2	2	2	3	2	2	3	3	3	3	3	3	3	3	3
938	2	45	1	1	1	1	1	2	3	3	5	5	5	5	1	1	1	5	5
939	1	66	1	1	2	2	2	4	2	2	3	3	3	3	3	3	2	3	3
940	1	46	1	1	1	1	1	2	3	3	5	5	5	5	1	1	1	5	5
941	1	35	1	1	1	1	1	2	3	3	5	5	5	5	1	2	1	5	5
942	1	25	1	1	1	1	1	2	3	3	5	5	5	5	1	1	1	5	5
943	2	56	2	1	2	2	2	3	2	2	3	3	4	4	2	2	1	4	4
944	1	24	1	1	1	1	2	2	3	3	5	5	5	5	1	1	1	4	5
945	1	34	1	1	1	1	1	1	3	3	5	5	5	5	1	1	1	5	5
946	1	45	1	1	1	1	1	2	3	3	5	5	5	5	1	1	1	5	5
947	1	55	1	1	1	2	2	3	3	2	4	4	5	5	2	2	1	4	4
948	2	20	1	1	1	1	1	1	3	3	5	5	5	5	1	1	1	5	5
949	2	25	1	1	1	1	1	2	3	3	5	5	5	5	1	1	1	5	5
950	2	35	1	1	1	1	1	2	3	3	5	5	5	5	1	1	1	5	5
951	2	46	1	1	1	1	1	2	3	3	5	5	5	5	1	1	1	5	5
952	2	65	2	1	2	2	2	3	2	2	3	3	3	3	3	2	2	4	4
953	2	75	2	1	2	2	2	3	2	2	3	3	4	4	2	2	2	4	4
954	2	36	1	1	1	2	1	3	3	3	5	5	5	5	1	2	2	4	5
955	1	44	1	1	1	2	1	3	3	3	5	5	5	5	1	2	2	5	5
956	1	59	2	1	2	2	1	5	2	1	4	4	5	5	2	2	3	5	4
957	1	78	3	2	3	3	2	5	2	1	2	2	4	4	3	2	4	3	3
958	2	66	2	1	2	3	2	3	2	2	3	3	3	3	3	2	3	3	3
959	2	63	2	1	1	2	2	4	3	2	4	4	4	4	2	2	3	4	4
960	2	34	1	1	1	2	2	3	3	3	5	5	5	5	1	2	2	4	5
961	1	22	1	1	1	2	1	2	3	3	5	5	5	5	1	2	2	5	4
962	2	53	1	1	1	2	2	4	2	1	3	3	4	4	2	2	4	4	4
963	2	48	1	1	1	1	2	3	3	2	5	5	5	5	1	2	4	5	5
964	2	39	1	1	1	1	1	3	3	3	5	5	5	5	1	2	2	5	5
965	1	20	1	1	1	2	1	3	3	3	4	4	5	5	1	4	4	4	4
966	2	75	2	1	2	2	2	4	2	1	3	3	4	4	3	2	3	5	5
967	2	43	1	1	1	2	1	3	3	2	4	4	5	5	1	2	4	4	4
968	2	33	1	1	1	1	1	2	3	3	5	5	5	5	1	1	2	5	5
969	2	43	1	1	1	2	2	3	3	2	4	4	4	4	3	3	4	4	3
970	2	38	1	1	1	2	1	3	3	3	5	5	5	5	1	2	4	5	4
971	1	62	1	1	1	2	1	3	2	1	3	3	5	5	2	2	3	4	4
972	1	49	1	1	1	2	1	3	3	2	4	4	5	5	2	2	2	4	4
973	1	48	1	1	1	2	1	4	3	3	5	5	4	4	1	2	2	4	5
974	1	52	1	1	1	2	1	4	3	2	4	4	5	5	2	2	2	5	5
975	1	37	1	1	1	1	1	3	3	3	5	5	5	5	1	2	2	5	5
976	1	40	1	1	1	1	1	3	3	3	5	5	5	5	1	2	2	5	5
977	1	60	1	1	1	2	1	4	2	2	3	3	4	5	2	2	4	4	4
978	1	35	1	1	1	1	1	3	3	3	5	5	5	5	1	1	3	5	5
979	1	31	1	1	1	2	2	4	3	3	4	4	4	4	2	2	3	4	4
980	1	18	1	1	1	1	1	3	3	3	5	5	5	5	1	2	4	5	5
981	2	68	2	1	2	3	2	4	2	1	3	3	4	4	3	4	5	3	3
982	2	72	3	2	3	3	2	5	1	1	2	2	3	3	4	4	5	3	2
983	1	34	1	1	1	2	1	3	3	3	4	4	5	5	1	2	4	5	5
984	1	82	4	3	3	4	3	5	1	1	2	2	3	3	4	4	5	3	2
985	1	71	3	1	2	3	2	4	2	1	2	2	4	4	3	3	4	3	2
986	1	69	3	1	3	3	3	5	1	1	2	2	2	2	4	5	5	2	2
987	1	25	2	1	2	2	1	4	2	1	3	3	5	5	2	2	4	4	4
988	1	56	1	1	1	2	1	3	3	2	4	4	5	5	2	2	3	5	4
989	2	64	1	1	1	2	1	3	3	2	4	4	5	5	2	2	3	5	5
990	2	56	1	1	1	2	1	4	3	2	4	4	5	5	2	2	3	4	4
991	2	54	1	1	1	2	1	4	3	2	4	4	4	4	2	3	3	4	4
992	2	47	1	1	1	2	1	3	3	2	5	5	5	5	1	2	4	5	5
993	2	29	1	1	1	1	1	1	3	3	5	5	5	5	1	2	2	5	5
994	2	22	1	1	1	1	2	3	3	3	5	5	4	4	1	3	2	4	4
995	2	18	1	1	1	1	1	1	3	3	5	5	5	5	1	2	3	5	5
996	2	30	1	1	1	1	1	3	3	3	5	5	5	5	1	2	2	5	5
997	2	26	1	1	1	1	1	2	3	3	5	5	5	5	1	3	3	5	5
998	2	74	3	2	3	3	2	5	1	1	2	2	3	3	4	3	5	3	2
999	2	85	4	3	4	3	1	5	1	1	2	2	5	5	4	2	5	3	2
1000	2	60	1	1	1	2	1	3	2	2	4	4	5	5	3	1	3	5	4
1001	1	18	1	1	1	1	1	2	3	3	5	5	5	5	1	1	1	5	5
1002	1	25	1	1	1	1	1	2	3	3	5	5	5	5	1	2	1	5	5
1003	1	30	1	1	1	1	1	2	3	3	5	5	5	5	1	1	1	5	5
1004	1	35	1	1	1	1	1	2	3	3	5	5	5	5	1	1	1	5	5
1005	1	40	1	1	1	1	1	2	3	3	5	5	5	5	1	1	1	5	5
1006	1	45	1	1	1	1	1	2	3	3	5	5	5	5	1	1	1	5	5
1007	1	47	1	1	1	1	1	2	3	3	5	5	5	5	1	1	1	5	5
1008	1	56	1	1	2	2	2	4	2	2	3	3	3	3	3	3	3	3	3
1009	1	58	1	1	2	2	3	4	2	2	3	3	3	3	3	3	2	3	3
1010	1	65	1	1	2	2	2	4	2	2	3	3	3	3	3	3	3	3	3
1011	1	76	1	1	2	2	2	4	2	2	3	3	3	3	3	3	3	3	3
1012	2	18	1	1	1	1	1	2	3	3	5	5	5	5	1	1	1	5	5
1013	2	25	1	1	1	1	1	2	3	3	5	5	5	5	1	1	1	5	5
1014	2	35	1	1	1	1	1	2	3	3	5	5	5	5	1	1	1	5	5
1015	2	45	1	1	1	1	1	3	3	3	5	5	5	5	1	2	1	5	5
1016	2	46	1	1	1	1	1	2	3	3	5	5	5	5	1	2	1	5	5
1017	2	55	1	1	2	2	2	4	2	2	3	3	3	3	3	3	3	3	3
1018	2	58	1	1	2	2	2	4	2	2	3	3	3	3	3	3	2	3	3
1019	2	66	1	1	2	2	2	4	2	2	3	3	3	3	3	3	2	3	3
1020	2	76	1	1	2	2	2	4	2	2	3	3	3	3	3	3	3	3	3
1021	1	20	1	1	1	1	1	2	3	3	5	5	5	5	1	1	1	5	5
1022	1	22	1	1	1	1	1	2	3	3	5	5	5	5	1	1	1	5	5
1023	1	27	1	1	1	1	1	2	3	3	5	5	5	5	1	1	1	5	5
1024	1	32	1	1	1	1	1	2	3	3	5	5	5	5	1	2	1	5	5
1025	1	36	1	1	1	1	1	2	3	3	5	5	5	5	1	1	1	5	5
1026	1	43	1	1	1	1	1	2	3	3	5	5	5	5	1	1	1	5	5
1027	1	49	1	1	2	2	2	3	2	2	3	3	3	3	3	3	3	3	3
1028	1	50	1	1	2	2	2	3	2	2	3	3	3	3	3	3	3	3	3
1029	1	60	1	1	2	2	2	4	2	2	3	3	3	3	3	3	2	3	3
1030	1	66	1	1	2	2	2	4	2	2	3	3	3	3	3	3	3	3	3
1031	2	20	1	1	1	1	1	2	3	3	5	5	5	5	1	1	1	5	5
1032	2	27	1	1	1	1	1	2	3	3	5	5	5	5	1	1	1	5	5
1033	2	30	1	1	1	1	1	2	3	3	5	5	5	5	1	1	1	5	5
1034	2	38	1	1	1	1	1	2	3	3	5	5	5	5	1	1	1	5	5
1035	2	40	1	1	1	1	1	2	3	3	5	5	5	5	1	1	1	5	5
1036	2	50	1	1	1	1	1	2	3	3	5	5	5	5	1	1	1	5	5
1037	2	52	1	1	2	2	3	4	2	2	3	3	3	3	3	3	3	3	3
1038	2	60	1	1	2	2	2	4	2	2	3	3	3	3	3	3	2	3	3
1039	2	63	1	1	2	2	2	4	2	2	3	3	3	3	3	3	3	3	3
1040	2	70	1	1	2	2	2	4	2	2	3	3	3	3	3	3	3	3	3
1041	1	25	1	1	1	1	1	2	3	3	5	5	5	5	1	1	1	5	5
1042	1	19	1	1	1	1	1	2	3	3	5	5	5	5	1	1	1	5	5
1043	1	30	1	1	1	1	1	2	3	3	5	5	5	5	1	1	1	5	5
1044	1	35	1	1	1	1	1	2	3	3	5	5	5	5	1	1	1	5	5
1045	1	40	1	1	1	1	1	2	3	3	5	5	5	5	1	1	1	5	5
1046	1	45	1	1	2	2	2	3	3	2	4	4	4	4	2	2	1	4	4
1047	1	56	2	2	2	2	2	3	2	2	4	4	4	4	3	2	1	4	4
1048	1	75	1	1	2	2	2	3	2	2	3	3	4	4	3	2	2	4	4
1049	2	18	1	1	1	1	1	1	3	3	5	5	5	5	1	1	1	5	5
1050	2	25	1	1	1	1	1	2	3	3	5	5	5	5	1	1	1	5	5
1051	2	35	1	1	1	1	1	2	3	3	5	5	5	5	1	1	1	5	5
1052	2	38	1	1	1	1	1	2	3	3	5	5	5	5	1	1	1	5	5
1053	2	45	1	1	1	1	1	2	3	3	5	5	5	5	1	1	1	5	5
1054	2	55	1	1	2	2	2	3	2	2	3	3	3	3	3	2	1	3	3
1055	2	59	1	1	2	2	2	4	2	2	3	3	3	3	3	2	1	3	3
1056	2	65	1	1	1	1	1	2	3	3	5	5	5	5	1	1	1	5	5
1057	1	23	1	1	1	1	1	2	3	3	5	5	5	5	1	1	1	5	5
1058	1	32	1	1	1	1	1	2	3	3	5	5	5	5	1	2	1	5	5
1059	1	42	1	1	1	1	1	2	3	3	5	5	5	5	1	1	1	5	5
1060	1	47	1	1	1	1	1	2	3	3	5	5	5	5	1	1	1	5	5
1061	1	50	1	1	1	1	1	2	3	3	5	5	5	5	1	2	1	5	5
1062	1	58	1	1	2	2	1	3	3	2	4	4	4	4	2	2	1	4	4
1063	1	61	1	1	2	2	2	3	2	2	3	3	4	4	3	2	1	4	4
1064	1	65	1	1	2	2	2	3	2	2	3	3	4	4	3	2	1	4	4
1065	2	20	1	1	1	1	1	2	3	3	5	5	5	5	1	1	1	5	5
1066	2	28	1	1	1	1	1	2	3	3	5	5	5	5	1	1	1	5	5
1067	2	32	1	1	1	1	1	2	3	3	5	5	5	5	1	2	1	5	5
1068	2	40	1	1	1	1	1	2	3	3	5	5	5	5	1	2	1	5	5
1069	2	43	1	1	1	1	1	2	3	3	5	5	5	5	1	2	1	5	5
1070	2	48	1	1	1	1	1	2	3	3	5	5	5	5	1	1	1	5	5
1071	2	51	1	1	2	2	1	3	3	2	4	4	5	5	2	2	1	5	5
1072	2	60	1	1	2	2	2	4	2	2	3	3	4	4	3	2	1	4	4
1073	2	62	1	1	2	2	1	3	2	2	3	3	5	5	2	2	1	5	4
1074	2	75	1	1	2	2	2	4	2	2	3	3	3	3	3	3	2	3	3
1075	2	70	1	1	2	2	2	3	2	2	3	3	3	3	3	3	2	3	3
1076	1	30	1	1	1	1	1	2	3	3	5	5	5	4	1	3	2	4	4
1077	1	30	2	1	1	1	1	4	3	3	5	5	5	4	1	2	1	5	5
1078	1	20	1	1	1	1	2	2	3	3	5	5	5	4	1	4	2	4	4
1079	1	23	1	1	1	2	2	3	3	3	4	5	4	4	1	3	3	4	5
1080	1	44	1	1	1	1	1	3	3	3	4	4	4	4	2	3	3	4	4
1081	1	36	1	1	1	1	1	3	3	3	5	5	5	4	1	3	3	4	5
1082	1	40	1	1	1	1	1	2	3	3	4	5	4	4	1	3	3	4	4
1083	1	44	1	1	1	2	1	4	2	2	5	5	5	5	2	1	3	4	3
1084	1	50	1	1	1	1	1	4	3	3	4	4	5	5	1	2	2	4	4
1085	1	58	1	1	1	1	1	3	3	3	5	5	4	4	1	3	3	4	4
1086	1	62	1	1	1	1	1	3	3	3	5	5	5	5	1	1	2	4	5
1087	1	76	2	1	1	1	1	4	3	2	5	5	5	5	2	1	3	5	5
1088	1	72	2	1	1	1	1	4	2	2	5	5	4	4	2	3	3	4	4
1089	1	26	1	1	1	1	1	2	3	3	5	5	4	4	1	2	2	4	5
1090	1	30	1	1	1	2	2	4	2	2	4	4	4	4	2	2	2	4	4
1091	1	22	1	1	1	1	1	2	3	3	5	5	4	5	1	2	2	4	4
1092	1	50	1	1	1	1	1	3	3	3	5	5	4	5	1	2	1	5	5
1093	1	47	1	1	1	2	2	4	3	3	4	4	4	4	1	2	2	4	5
1094	1	56	1	1	1	1	1	3	3	3	5	5	5	5	1	2	2	5	5
1095	1	60	1	1	1	2	2	4	2	2	3	3	4	4	2	2	2	4	4
1096	1	77	2	1	1	3	2	4	1	1	2	3	4	4	2	2	3	4	3
1097	1	70	2	1	2	3	3	4	1	1	3	3	3	3	3	2	3	3	4
1098	1	29	1	1	1	2	1	2	3	3	5	5	5	5	1	2	2	5	5
1099	1	34	1	1	1	2	3	3	3	3	5	5	2	3	2	4	4	3	3
1100	1	19	1	1	1	1	1	1	3	3	5	5	5	5	1	3	1	5	5
1101	1	37	1	1	1	1	1	3	3	3	4	5	4	4	2	3	2	5	4
1102	1	40	1	1	2	2	1	2	3	3	4	5	5	5	2	3	3	4	5
1103	1	47	1	1	1	1	1	2	3	3	5	5	4	4	1	3	2	4	5
1104	1	50	1	1	1	1	1	2	3	3	5	5	5	5	1	2	3	5	4
1105	1	45	1	1	1	1	1	2	3	3	4	5	4	5	1	2	3	4	5
1106	1	58	1	1	1	1	1	2	3	3	5	5	4	4	1	3	3	4	5
1107	1	68	3	1	2	3	2	4	2	2	3	3	3	3	3	3	4	3	3
1108	2	66	3	2	3	3	3	4	2	2	4	4	4	4	2	2	2	4	5
1109	2	87	2	2	2	2	1	2	2	2	5	5	5	5	1	1	3	5	5
1110	2	70	2	2	1	1	1	4	3	2	4	4	4	4	2	2	3	4	4
1111	2	60	2	1	1	1	1	4	3	2	5	4	5	4	2	2	3	4	5
1112	2	64	3	1	1	1	3	4	2	2	4	4	4	4	2	3	1	4	4
1113	2	61	1	1	1	1	1	3	3	2	5	5	4	4	2	2	3	4	5
1114	2	49	1	1	1	1	3	4	3	2	4	4	4	4	2	4	2	4	4
1115	2	50	2	1	1	1	1	4	2	2	4	4	5	5	2	1	2	4	4
1116	2	31	1	1	1	1	2	3	3	3	5	5	5	4	1	3	1	4	5
1117	2	30	1	1	1	1	2	3	3	3	5	5	4	4	1	3	2	4	5
1118	2	18	1	1	1	1	1	2	3	3	5	5	4	4	1	3	2	4	4
1119	2	79	1	1	1	3	1	3	2	1	4	4	4	5	2	3	2	4	4
1120	2	70	1	1	1	2	2	3	2	1	4	4	4	4	2	3	2	4	5
1121	2	68	1	1	1	2	1	3	2	2	4	4	5	5	2	2	2	4	4
1122	2	57	1	1	1	1	1	2	3	3	5	5	5	5	1	2	2	5	5
1123	2	55	1	1	1	2	2	3	3	2	5	5	4	5	1	2	3	4	5
1124	2	49	1	1	1	1	2	3	3	2	5	5	4	4	1	2	2	4	5
1125	2	52	1	1	1	2	1	3	3	2	5	5	5	5	1	2	3	5	5
1126	2	52	1	1	1	1	1	3	3	2	5	5	5	5	1	2	2	5	5
1127	2	39	1	1	1	1	1	3	3	3	5	5	5	5	1	2	2	4	4
1128	2	42	1	1	1	1	1	3	3	2	4	5	5	5	1	2	2	5	5
1129	2	41	1	1	1	1	1	3	3	3	5	5	5	5	1	2	2	5	5
1130	2	33	1	1	1	1	1	2	3	3	5	5	5	5	1	2	2	5	5
1131	2	30	1	1	1	1	1	3	3	2	5	5	5	5	1	2	2	5	5
1132	2	19	1	1	1	1	1	2	3	3	5	5	5	5	1	3	2	5	5
1133	2	24	1	1	1	1	1	3	3	3	5	5	4	5	1	2	2	4	5
1136	2	56	1	1	1	1	1	2	3	3	5	5	5	5	1	2	3	5	5
1137	2	60	2	1	1	2	2	3	3	3	5	5	4	4	1	2	3	4	5
1138	2	50	1	1	1	2	1	2	3	3	5	5	5	5	2	3	3	5	5
1139	2	46	1	1	1	2	1	2	3	3	5	5	5	5	1	3	3	5	5
1140	2	37	1	1	1	1	1	2	3	3	5	5	5	5	1	3	3	5	5
1141	2	42	1	1	1	1	1	2	3	3	5	5	5	5	2	3	2	5	5
1142	2	36	1	1	1	2	2	2	3	3	4	5	4	5	1	3	3	5	5
1143	2	25	1	1	1	1	1	3	3	3	5	5	5	5	1	3	3	5	5
1144	2	28	1	1	1	1	1	2	3	3	5	5	4	5	1	2	3	4	5
1145	2	20	1	1	1	1	1	2	3	3	5	5	5	5	1	3	2	5	5
1146	1	66	1	1	1	1	1	3	3	3	5	5	4	5	1	2	3	5	5
1147	1	70	2	1	1	1	1	4	2	2	5	5	4	5	2	2	4	4	5
1148	1	75	2	1	2	2	2	4	3	2	5	5	4	4	2	2	3	4	5
1149	1	58	1	1	1	1	1	3	3	3	5	5	5	5	1	2	3	5	5
1150	1	63	1	1	1	1	1	3	3	3	5	5	5	5	1	2	2	5	5
1151	1	60	1	1	1	1	1	3	3	3	5	5	4	5	1	2	3	5	5
1152	1	60	1	1	1	1	2	3	3	2	5	5	5	5	1	3	3	5	5
1153	1	46	1	1	1	1	2	4	3	3	5	5	5	5	1	3	3	4	5
1154	1	50	1	1	1	1	2	3	3	3	5	5	4	5	1	3	3	4	5
1155	1	50	1	1	1	1	2	4	3	2	5	5	4	4	1	2	3	5	5
1156	1	48	1	1	1	1	2	3	3	3	5	5	5	5	1	3	3	5	5
1157	1	48	1	1	1	1	2	4	3	3	5	5	4	5	2	3	3	4	5
1158	1	48	1	1	1	1	1	2	3	3	5	5	4	5	1	2	3	5	5
1159	1	39	1	1	1	1	2	3	3	3	5	5	4	4	1	4	3	4	5
1160	1	39	2	1	1	1	1	4	3	2	5	5	4	4	1	2	3	4	5
1161	1	40	2	1	1	1	2	4	3	2	5	5	4	4	1	2	3	4	5
1162	1	40	1	1	1	1	2	2	3	3	5	5	4	5	1	3	2	4	5
1163	1	39	1	1	1	1	1	3	3	3	5	5	5	5	1	3	2	4	5
1164	1	29	1	1	1	1	1	3	3	3	5	5	5	5	1	4	2	4	5
1165	1	30	1	1	1	1	2	3	3	3	5	5	4	5	1	4	1	4	5
1166	1	33	1	1	1	1	1	2	3	3	5	5	5	5	1	4	3	5	5
1167	1	32	1	1	1	1	2	3	3	3	5	5	4	5	1	3	2	4	5
1168	1	34	1	1	1	1	2	3	3	3	5	5	4	4	1	4	2	4	5
1169	1	20	1	1	1	1	1	2	3	3	5	5	4	4	1	4	3	4	5
1170	1	19	1	1	1	1	2	3	3	3	5	5	4	4	1	4	3	4	5
1171	1	20	1	1	1	1	2	2	3	3	5	5	4	5	1	3	3	4	5
1172	1	77	2	1	2	3	1	3	2	2	4	3	5	5	2	2	4	5	5
1173	1	68	1	1	1	1	1	2	3	3	5	5	5	5	1	3	3	5	5
1174	1	65	1	1	1	1	2	3	3	3	5	5	4	5	1	3	4	4	5
1175	1	56	1	1	1	1	1	2	3	3	5	5	5	5	1	2	3	5	5
1176	1	62	1	1	1	1	1	3	3	3	5	5	5	5	1	2	4	5	5
1177	1	61	1	1	1	1	2	3	3	3	5	5	4	4	1	3	4	4	4
1178	1	59	1	1	1	1	1	2	3	3	5	5	5	5	1	3	3	5	5
1179	1	48	1	1	1	1	1	2	3	3	5	5	5	5	1	3	4	5	5
1180	1	51	1	1	1	1	1	3	3	3	5	5	5	5	1	4	4	5	5
1181	1	54	1	1	1	1	1	2	3	3	5	5	5	5	1	3	4	5	5
1182	1	46	1	1	1	1	2	3	3	3	5	5	4	5	1	3	3	4	5
1183	1	48	1	1	1	1	1	2	3	3	5	5	5	5	1	3	3	5	5
1184	1	38	1	1	1	1	1	2	3	3	5	5	5	5	1	4	3	5	5
1185	1	39	1	1	1	1	1	3	3	3	5	5	5	5	1	4	4	5	5
1186	1	39	1	1	1	1	1	2	3	3	5	5	5	5	1	3	2	5	5
1187	1	37	1	1	1	1	2	3	3	3	5	5	4	4	1	3	3	4	5
1188	1	42	1	1	1	1	1	2	3	3	5	5	5	5	1	3	2	5	5
1189	1	26	1	1	1	1	1	2	3	3	5	5	5	5	1	4	4	5	5
1190	1	31	1	1	1	1	2	3	3	3	5	5	4	5	1	4	4	4	5
1191	1	34	1	1	1	1	1	2	3	3	5	5	5	5	1	3	3	5	5
1192	1	29	1	1	1	1	1	2	3	3	5	5	5	5	1	4	3	5	5
1193	1	30	1	1	1	1	1	2	3	3	5	5	5	5	2	2	2	5	5
1194	1	18	1	1	1	1	1	1	3	3	5	5	5	5	1	2	2	5	5
1195	1	19	1	1	1	3	2	3	3	3	5	5	3	4	2	3	4	4	4
1196	1	23	1	1	1	1	1	2	3	3	5	5	5	5	1	4	3	5	5
1197	1	80	2	1	2	3	3	4	1	1	3	2	4	4	2	2	3	5	5
1198	1	71	1	1	2	2	2	4	1	1	4	4	4	5	2	2	3	5	5
1199	1	66	1	1	1	2	1	4	2	2	5	5	4	5	1	2	3	5	5
1200	1	60	1	1	1	1	1	3	2	2	5	5	5	5	1	2	2	5	5
1201	1	61	1	1	1	2	2	3	2	2	5	5	4	5	2	2	3	5	5
1202	1	57	1	1	1	2	1	3	2	2	5	5	4	5	1	2	2	5	5
1203	1	58	1	1	1	1	1	3	3	2	5	5	5	5	1	2	3	5	5
1204	1	53	1	1	1	2	1	3	3	2	4	5	5	5	1	2	2	5	5
1205	1	45	1	1	1	1	1	3	3	3	5	5	5	5	1	3	2	5	5
1206	1	47	1	1	1	1	1	3	3	3	5	5	5	5	1	2	2	5	5
1207	1	50	1	1	1	1	1	3	3	2	5	5	4	5	1	3	3	5	5
1208	1	46	1	1	1	1	1	3	3	2	5	5	4	5	1	3	3	5	5
1209	1	36	1	1	1	1	1	3	3	3	5	5	5	5	1	2	2	5	5
1210	1	42	1	1	1	1	2	3	3	2	5	5	4	5	1	3	2	5	5
1211	1	44	1	1	1	1	1	3	3	2	5	5	5	5	1	2	2	5	5
1212	1	38	1	1	1	1	1	3	3	3	5	5	5	5	1	2	2	5	5
1213	1	40	1	1	1	2	1	3	3	2	5	5	5	5	1	2	3	5	5
1214	1	39	1	1	1	2	1	3	3	3	5	5	5	5	2	2	2	5	5
1215	1	30	1	1	1	2	1	3	3	2	5	5	5	5	1	3	2	5	5
1216	1	34	1	1	1	1	1	3	3	3	5	5	5	5	1	2	2	5	5
1217	1	32	1	1	1	2	2	3	3	2	4	5	4	5	2	2	3	5	5
1218	1	33	1	1	1	1	1	3	3	3	5	5	5	5	1	2	2	5	5
1219	1	26	1	1	1	1	1	3	3	3	5	5	5	5	1	2	3	5	5
1220	1	22	1	1	1	1	1	3	3	3	5	5	5	5	1	2	2	5	5
1221	1	20	1	1	1	1	1	3	3	3	5	5	5	5	1	2	3	5	5
1222	1	24	1	1	1	1	1	2	3	3	5	5	5	5	1	2	2	5	5
1223	2	78	2	1	1	1	1	4	2	2	5	5	5	5	2	2	4	5	5
1224	2	80	2	1	1	1	2	4	2	1	3	3	4	4	2	1	4	4	5
1225	2	60	1	1	1	1	1	4	3	2	5	5	5	5	2	3	3	5	5
1226	2	57	1	1	1	1	1	3	3	2	5	5	4	5	1	3	3	5	5
1227	2	60	1	1	1	1	1	2	3	3	5	5	4	5	1	1	2	5	5
1228	2	60	1	1	1	1	3	3	3	3	5	5	4	4	1	3	3	4	5
1229	2	56	1	1	1	1	2	3	3	3	5	5	4	5	1	2	2	4	5
1230	2	74	1	1	1	1	1	3	3	2	5	5	5	5	2	2	3	5	5
1231	2	70	3	1	1	1	1	3	3	2	5	5	5	5	2	1	4	5	5
1232	2	50	1	1	1	1	1	3	3	3	5	5	5	5	1	3	2	5	5
1233	2	48	1	1	1	1	1	3	3	3	5	5	4	5	1	2	1	5	5
1234	2	46	1	1	1	1	1	3	3	3	5	5	4	4	1	2	3	4	5
1235	2	46	1	1	1	1	1	3	3	3	5	5	4	5	1	4	2	5	5
1236	2	46	1	1	1	1	2	3	3	3	5	5	4	4	1	3	2	4	5
1237	2	50	1	1	1	1	2	3	3	3	5	5	4	4	2	4	3	4	4
1238	2	38	1	1	1	1	3	4	3	3	4	4	4	4	2	4	3	4	4
1239	2	37	2	1	1	1	2	4	2	2	4	4	4	4	2	2	4	4	4
1240	2	39	1	1	1	1	1	4	3	3	5	5	4	4	1	4	2	5	5
1241	2	39	1	1	1	1	3	4	3	3	5	5	4	4	2	3	3	4	4
1242	2	41	1	1	1	1	1	2	3	3	5	5	5	5	1	1	1	5	5
1243	2	40	1	1	1	1	1	3	3	3	5	5	4	5	1	3	2	5	5
1244	2	30	1	1	1	1	2	3	3	3	5	5	4	5	1	4	1	4	5
1245	2	30	1	1	1	1	1	3	3	3	5	5	4	5	1	2	1	5	5
1246	2	30	1	1	1	1	2	2	3	3	5	5	4	5	1	3	3	4	5
1247	2	30	1	1	1	1	1	3	3	3	5	5	4	5	1	2	2	4	5
1248	2	32	1	1	1	1	1	3	3	3	5	5	4	5	1	3	3	4	5
1249	2	26	1	1	1	1	1	3	3	3	4	5	5	5	1	3	2	4	5
1250	2	21	1	1	1	1	2	1	3	3	5	5	3	5	1	4	2	4	5
1251	2	20	1	1	1	1	2	3	3	3	5	5	5	5	1	2	1	5	5
1252	2	24	1	1	1	1	1	3	3	3	5	5	4	5	1	4	2	5	5
1253	2	78	2	1	2	3	1	4	2	2	4	4	5	5	2	2	4	5	5
1254	2	67	1	1	1	1	1	3	3	3	5	5	5	5	1	2	4	5	5
1255	2	66	1	1	1	2	1	3	3	3	5	5	5	5	2	2	4	5	5
1256	2	70	2	1	3	3	2	4	2	2	4	4	4	4	2	3	4	4	4
1257	2	63	1	1	1	1	1	3	3	3	5	5	5	5	1	3	4	5	5
1258	2	62	1	1	1	2	1	3	3	3	4	5	5	5	1	2	3	5	5
1259	2	55	1	1	1	1	1	3	3	3	5	5	5	5	1	2	3	5	5
1260	2	60	1	1	1	2	1	3	3	3	5	5	5	5	2	3	4	5	5
1261	2	58	1	1	1	1	1	3	3	3	5	5	5	5	1	3	3	5	5
1262	2	49	1	1	1	1	3	3	3	3	4	5	4	5	2	3	4	4	5
1263	2	51	1	1	1	2	1	3	3	3	5	5	5	5	2	3	3	5	5
1264	2	50	1	1	1	1	1	3	3	3	5	5	5	5	1	2	4	5	5
1265	2	45	1	1	1	1	1	2	3	3	5	5	5	5	1	2	4	5	5
1266	2	48	1	1	1	1	1	3	3	3	5	5	5	5	1	2	3	5	5
1267	2	49	1	1	1	1	2	2	3	3	5	5	4	5	1	3	3	4	5
1268	2	39	1	1	1	1	1	2	3	3	5	5	5	5	1	3	4	5	5
1269	2	41	1	1	1	1	2	3	3	3	5	5	4	5	1	3	4	4	5
1270	2	36	1	1	1	1	1	2	3	3	5	5	5	5	1	3	4	5	5
1271	2	35	1	1	1	1	1	3	3	3	5	5	5	5	2	4	4	5	5
1272	2	42	1	1	1	1	1	2	3	3	5	5	5	5	1	2	3	5	5
1273	2	44	1	1	1	1	1	2	3	3	5	5	5	5	1	3	4	5	5
1274	2	29	1	1	1	1	2	3	3	3	5	5	4	5	2	4	4	4	4
1275	2	30	1	1	1	1	1	2	3	3	5	5	5	5	1	3	3	5	5
1276	2	28	1	1	1	1	1	2	3	3	5	5	5	5	1	3	3	5	5
1277	2	31	1	1	1	3	1	3	3	3	5	5	5	5	2	3	4	5	5
1278	2	28	1	1	1	1	1	2	3	3	5	5	5	5	1	2	2	5	5
1279	2	23	1	1	1	1	1	3	3	3	5	5	5	5	1	3	4	5	5
1280	2	19	1	1	1	1	1	1	3	3	5	5	5	5	1	2	2	5	5
1281	2	20	1	1	1	1	3	3	3	3	5	5	4	4	1	4	4	4	5
1282	2	79	2	1	1	2	1	4	1	1	5	5	5	5	2	2	3	5	5
1283	2	76	1	1	1	1	1	4	1	1	5	5	5	5	1	2	3	5	5
1284	2	74	2	1	1	2	3	4	1	1	4	4	4	5	2	2	3	5	4
1285	2	67	1	1	1	1	1	3	2	2	5	5	5	5	1	2	2	5	5
1286	2	65	1	1	1	1	1	3	2	2	5	5	5	5	1	2	2	5	5
1287	2	64	1	1	1	1	2	4	2	2	5	5	4	5	1	2	3	5	5
1288	2	63	1	1	1	1	2	4	1	1	5	5	4	5	1	1	2	5	5
1289	2	56	1	1	1	1	1	3	3	2	5	5	5	5	1	2	2	5	5
1290	2	59	1	1	1	1	1	3	2	2	5	5	5	5	1	3	3	5	5
1291	2	55	1	1	1	1	1	3	3	2	5	5	5	5	1	2	2	5	5
1292	2	52	1	1	1	2	2	4	2	2	5	5	4	5	2	2	3	5	5
1293	2	49	1	1	1	1	1	3	3	2	5	5	5	5	1	2	2	5	5
1294	2	51	1	1	1	1	2	3	3	2	5	5	4	5	1	2	2	5	5
1295	2	47	1	1	1	1	1	3	3	2	5	5	5	5	1	2	2	5	5
1296	2	50	1	1	1	1	1	3	2	2	5	5	5	5	1	2	2	5	5
1297	2	54	1	1	1	1	1	3	2	2	5	5	5	5	1	2	2	5	5
1298	2	38	1	1	1	1	1	3	3	3	5	5	5	5	1	2	2	5	5
1299	2	35	1	1	1	1	1	3	3	3	5	5	5	5	1	2	3	5	5
1300	2	36	1	1	1	1	1	3	3	3	5	5	5	5	1	2	2	5	5
1301	2	42	1	1	1	1	2	3	3	2	5	5	4	4	1	3	3	5	5
1302	2	41	1	1	1	1	1	3	3	2	5	5	5	5	1	2	2	5	5
1303	2	40	1	1	1	1	1	3	3	3	5	5	5	5	1	1	2	5	5
1304	2	29	1	1	1	1	1	3	3	3	5	5	5	5	1	2	2	5	5
1305	2	27	1	1	1	1	1	2	3	3	5	5	5	5	1	2	2	5	5
1306	2	30	1	1	1	1	1	3	3	3	5	5	4	5	1	2	3	5	5
1307	2	32	1	1	1	1	1	3	3	2	5	5	5	5	1	2	2	5	5
1308	2	34	1	1	1	1	1	3	3	3	5	5	4	5	1	2	3	5	5
1309	2	23	1	1	1	1	1	3	3	3	5	5	5	5	1	2	2	5	5
1310	2	19	1	1	1	1	1	3	3	3	5	5	5	5	1	3	2	5	5
1311	2	20	1	1	1	1	1	2	3	3	5	5	5	5	1	3	3	5	5
1312	1	68	1	1	1	1	1	3	3	2	5	5	5	5	1	1	3	4	5
1313	1	56	1	1	1	1	1	3	3	3	5	5	5	5	1	3	3	5	5
1314	1	60	1	1	1	1	1	3	3	2	5	5	5	5	1	1	2	4	5
1315	1	45	1	1	1	1	2	4	3	3	5	5	4	4	1	1	2	4	5
1316	1	48	1	1	1	1	2	3	3	3	5	5	4	5	2	3	1	4	5
1317	1	36	1	1	1	1	2	3	3	3	5	5	4	4	2	4	2	4	5
1318	1	40	1	1	1	1	2	4	3	3	5	5	4	4	1	3	3	5	5
1319	1	28	1	1	1	1	2	2	3	3	5	5	5	4	1	4	2	4	5
1320	1	28	1	1	1	1	1	2	3	3	5	5	5	4	1	3	3	5	5
1321	1	23	1	1	1	1	1	3	3	3	5	5	4	4	2	3	3	5	5
1322	1	76	1	1	1	2	1	3	2	2	4	5	5	5	1	2	2	5	5
1323	1	78	2	1	2	3	3	5	1	1	3	3	3	4	3	3	3	3	4
1324	1	70	1	1	1	3	2	4	2	1	3	3	4	4	2	2	2	4	4
1325	1	61	1	1	1	2	1	3	3	2	5	5	4	5	1	3	3	5	5
1326	1	46	1	1	1	1	1	2	3	3	5	5	5	5	1	2	2	5	5
1327	1	50	1	1	1	2	1	3	2	2	4	5	4	5	1	2	3	5	5
1328	1	42	1	1	1	1	1	3	3	3	5	5	5	5	1	2	2	5	5
1329	1	36	1	1	1	1	1	3	3	3	5	5	5	5	1	3	3	5	5
1330	1	31	1	1	1	1	1	3	3	3	5	5	5	5	1	2	2	5	5
1331	1	19	1	1	1	1	1	3	3	3	5	5	5	5	1	2	3	5	5
1332	1	70	2	1	1	2	1	3	2	2	4	5	5	5	2	2	3	5	5
1333	1	60	1	1	1	2	1	2	3	3	4	5	5	5	1	3	3	5	5
1334	1	57	1	1	1	1	1	2	3	3	5	5	5	5	1	3	4	5	5
1335	1	46	1	1	1	1	1	1	3	3	5	5	5	5	1	3	3	5	5
1336	1	52	1	1	1	1	1	2	3	3	5	5	5	5	1	3	4	5	5
1337	1	39	1	1	1	1	1	2	3	3	5	5	5	5	1	3	3	5	5
1338	1	41	1	1	1	1	2	3	3	3	5	5	4	5	1	4	4	4	5
1339	1	27	1	1	1	1	1	3	3	3	5	5	5	5	2	3	2	5	5
1340	1	32	1	1	1	1	1	2	3	3	5	5	5	5	1	3	3	5	5
1341	1	23	1	1	1	1	1	2	3	3	5	5	5	5	1	3	3	5	5
1342	2	78	2	1	1	1	1	4	3	2	5	5	4	5	2	3	3	4	4
1343	2	65	1	1	1	2	1	3	3	2	5	5	5	5	2	3	3	5	5
1344	2	60	2	1	1	1	2	4	2	2	5	5	4	4	2	2	4	4	5
1345	2	65	2	1	1	1	1	4	3	2	5	5	5	5	2	3	3	5	5
1346	2	40	1	1	1	1	2	4	3	3	5	5	4	4	2	2	3	5	4
1347	2	35	1	1	1	1	1	2	3	3	5	5	4	4	1	3	2	5	5
1348	2	34	1	1	1	1	1	4	3	3	5	5	4	5	1	2	3	4	5
1349	2	52	1	1	1	1	1	2	3	3	5	5	5	5	2	1	1	5	5
1350	2	30	1	1	1	1	1	3	3	3	5	5	4	4	2	3	3	4	5
1351	2	20	1	1	1	1	1	2	3	3	5	5	5	5	1	3	3	5	5
1352	2	50	1	1	1	1	1	3	3	3	5	5	5	5	2	5	5	5	5
1353	2	79	1	1	1	3	1	4	1	1	4	4	5	5	2	2	3	5	5
1354	2	55	1	1	1	1	1	3	3	3	5	5	5	5	1	2	3	5	5
1355	2	58	1	1	1	1	1	3	3	2	5	5	5	5	1	2	2	5	5
1356	2	44	1	1	1	1	1	3	3	3	5	5	5	5	1	2	3	5	5
1357	2	41	1	1	1	1	1	3	3	2	5	5	5	5	1	2	2	5	5
1358	2	47	1	1	1	1	1	3	3	3	5	5	5	5	1	2	2	5	5
1359	2	50	1	1	1	1	1	3	3	3	5	5	5	5	1	3	3	5	5
1360	2	34	1	1	1	1	1	3	3	2	5	5	5	5	1	1	2	5	5
1361	2	68	1	1	1	1	1	3	3	2	5	5	5	5	1	2	2	5	5
1362	2	18	1	1	1	1	1	2	3	3	5	5	5	5	1	2	2	5	5
1363	2	77	1	1	1	2	1	2	2	2	5	5	5	5	2	2	3	5	5
1364	2	57	1	1	1	1	1	2	3	3	5	5	5	5	1	2	3	5	5
1365	2	36	1	1	1	1	1	1	3	3	5	5	5	5	1	3	3	5	5
1366	2	41	1	1	1	1	3	3	3	3	5	5	4	4	1	3	3	4	4
1367	2	47	1	1	1	1	1	2	3	3	5	5	5	5	1	2	3	5	5
1368	2	54	1	1	1	1	2	3	3	3	5	5	4	5	1	3	4	4	4
1369	2	27	1	1	1	1	1	2	3	3	5	5	5	5	1	3	3	5	5
1370	2	32	1	1	1	1	2	2	3	3	5	5	4	4	1	2	2	4	5
1371	2	69	2	1	2	2	3	4	2	2	3	3	3	4	2	3	4	3	4
1372	1	65	3	1	2	3	1	4	2	2	4	4	5	5	2	2	2	4	4
1373	1	56	1	1	1	1	1	2	3	3	5	5	5	5	1	2	2	5	5
1374	1	47	1	1	1	2	3	3	3	3	4	4	4	4	1	2	2	4	4
1375	1	34	1	1	1	1	1	2	3	3	5	5	5	5	1	2	2	5	5
1376	1	20	1	1	1	1	1	2	3	3	5	5	4	5	1	2	2	4	4
1377	1	56	2	1	1	2	1	4	2	2	4	4	5	5	2	2	2	4	5
1378	1	47	1	1	1	1	1	3	3	3	4	4	5	5	2	2	2	5	5
1379	1	39	1	1	1	1	2	3	3	3	5	5	4	4	2	2	2	4	4
1380	1	25	1	1	1	2	1	3	3	3	4	4	5	5	2	2	2	5	5
1381	1	20	1	1	1	3	3	3	3	3	4	4	3	3	2	3	3	3	4
1382	1	76	3	1	3	3	1	4	2	2	3	3	5	5	3	2	3	5	4
1383	1	55	1	1	1	1	1	2	3	3	5	5	5	5	1	2	3	5	5
1384	1	47	1	1	1	1	1	2	3	3	5	5	5	5	1	2	3	5	5
1385	1	39	1	1	1	1	1	2	3	3	5	5	5	5	1	2	2	5	5
1386	1	22	1	1	1	2	1	2	3	3	3	4	5	5	2	2	2	5	5
1387	1	68	2	1	2	3	1	4	2	2	3	3	4	4	2	2	3	4	4
1388	1	52	1	1	2	3	2	4	2	2	4	3	5	5	3	2	3	5	3
1389	1	41	1	1	1	1	1	2	3	3	5	5	4	5	1	3	3	5	5
1390	1	30	1	1	1	1	1	3	3	3	5	5	5	5	1	3	2	5	5
1391	1	69	1	1	1	2	3	3	2	2	4	3	3	4	2	2	3	3	4
1392	1	51	2	1	1	3	2	3	2	2	3	3	4	3	3	2	3	3	4
1393	1	27	1	1	1	1	2	2	3	3	4	4	3	4	2	3	2	3	4
1394	1	23	1	1	1	1	3	2	3	3	5	5	3	4	2	2	2	3	4
1395	1	78	2	3	2	3	2	4	1	1	2	2	2	2	3	2	2	3	4
1396	1	61	1	1	1	1	1	1	3	3	5	5	5	5	1	1	2	5	5
1397	1	42	1	1	1	1	3	2	3	3	5	5	4	4	2	3	3	4	5
1398	1	31	1	1	1	1	1	1	3	3	5	5	5	4	2	2	2	5	5
1400	2	68	2	2	3	3	1	4	2	2	4	3	5	5	3	2	3	5	4
1401	2	60	1	1	1	2	1	2	2	3	4	4	5	5	2	2	3	5	4
1402	2	52	1	1	1	1	1	2	3	3	5	5	5	5	1	2	2	5	5
1403	2	38	2	1	1	2	1	2	2	2	4	4	5	5	2	2	2	5	4
1404	2	80	3	2	3	3	3	5	1	1	2	2	2	3	4	3	4	3	2
1405	2	59	3	1	1	3	2	4	2	1	2	3	3	4	3	3	3	3	4
1406	2	47	2	1	2	2	3	4	2	2	3	3	3	4	3	2	4	3	3
1407	2	38	2	1	1	1	3	3	3	2	5	4	3	3	2	2	3	3	3
1408	2	25	1	1	1	1	1	3	2	3	5	5	4	4	1	2	2	3	4
1409	2	22	1	1	1	1	1	2	3	3	4	5	5	5	1	2	2	4	5
1410	2	61	1	1	2	3	1	3	2	2	3	4	5	5	2	2	3	5	4
1411	2	53	1	1	1	2	1	4	3	3	4	4	5	5	2	2	1	5	4
1412	2	42	1	1	1	1	1	2	3	3	5	5	4	5	1	2	1	5	5
1413	2	29	1	1	1	1	1	3	3	3	5	5	5	5	1	2	2	5	5
1414	2	19	1	1	1	1	1	2	3	3	5	5	5	5	1	2	2	5	5
1415	2	69	2	2	3	2	3	4	2	2	3	3	3	3	3	2	3	2	3
1416	2	57	1	1	2	2	2	4	2	2	2	2	3	3	3	3	2	2	3
1417	2	46	1	1	1	1	2	2	3	3	5	5	3	3	1	2	3	3	4
1418	2	42	1	1	1	1	1	1	3	3	5	5	5	5	1	2	2	5	5
1419	2	24	1	1	1	1	2	2	3	3	5	5	3	3	1	3	3	4	4
1420	2	25	1	1	1	1	1	1	3	3	4	5	5	5	1	1	1	5	5
1421	2	72	1	1	2	3	2	4	2	3	4	4	4	3	3	2	2	3	5
1422	2	47	1	1	1	1	2	3	3	3	4	5	4	4	2	2	2	4	5
1423	2	36	1	1	1	3	1	3	3	3	4	4	5	5	2	2	2	5	5
1424	2	31	1	1	1	2	2	4	3	3	4	4	4	4	2	2	2	5	4
1425	2	22	1	1	1	3	1	3	3	3	4	4	5	5	2	2	2	5	4
1426	2	75	2	1	2	3	1	4	2	2	4	4	5	5	2	2	3	5	5
1427	2	67	1	1	2	3	1	3	2	2	4	4	5	5	1	2	2	4	5
1428	2	57	1	1	1	1	1	3	3	3	5	5	5	5	1	2	2	5	5
1429	2	45	1	1	1	1	1	3	3	3	5	5	5	5	1	2	1	5	5
1430	2	34	1	1	1	1	1	1	3	3	5	5	5	5	1	2	2	5	5
1431	1	66	3	1	3	3	1	3	2	2	3	3	5	5	3	2	3	5	4
1432	1	62	2	1	2	2	1	3	2	2	3	3	5	5	3	2	3	5	4
1433	1	57	2	1	3	3	2	4	2	2	4	4	4	4	3	2	3	4	4
1434	1	51	1	1	2	3	1	4	2	2	3	3	5	5	3	2	3	5	5
1435	1	48	1	1	1	1	1	2	3	3	5	5	5	5	1	2	2	5	5
1436	1	42	2	1	3	2	1	4	2	2	4	4	5	5	2	2	3	4	5
1437	1	39	1	1	1	1	2	3	3	3	5	5	4	4	1	2	2	4	4
1438	1	36	1	1	1	1	1	2	3	3	5	5	5	5	1	1	2	5	5
1439	1	33	1	1	2	2	1	3	2	3	4	4	5	5	2	2	2	5	5
1440	1	27	1	1	1	1	1	2	3	3	5	5	4	5	1	2	2	4	5
1441	1	18	1	1	1	2	2	3	3	3	4	5	3	3	2	2	2	4	4
1442	1	68	1	1	1	1	1	2	3	2	4	3	4	4	2	1	3	4	5
1443	1	63	1	1	2	2	1	4	2	2	4	4	5	4	2	3	4	4	4
1444	1	56	2	1	2	3	2	4	2	1	3	4	3	3	3	2	4	3	4
1445	1	53	2	1	1	3	3	3	2	2	2	3	3	4	3	3	4	4	4
1446	1	48	1	1	1	2	2	3	2	2	3	4	3	2	3	3	3	4	3
1447	1	45	1	1	1	3	1	3	2	2	4	3	4	3	4	3	4	4	3
1448	1	41	1	1	1	3	2	3	3	2	4	3	3	3	3	2	3	4	4
1449	1	37	1	1	1	2	1	2	3	2	4	3	4	4	2	2	2	4	3
1450	1	30	1	1	1	1	2	2	3	3	4	4	3	4	2	2	2	3	3
1451	1	25	1	1	1	2	2	3	2	3	3	4	3	3	3	3	2	3	4
1452	1	24	1	1	1	3	3	3	2	3	3	4	2	3	3	2	2	3	4
1453	1	79	2	3	2	5	5	4	2	1	3	3	2	3	3	3	3	3	3
1454	1	67	3	3	2	2	3	4	2	2	3	3	3	3	3	3	3	4	2
1455	1	63	2	1	3	3	3	4	2	2	3	3	3	3	4	3	3	3	3
1456	1	61	1	1	1	1	1	2	3	3	5	5	5	5	1	3	3	5	5
1457	1	52	1	1	1	1	1	1	3	3	5	5	5	5	1	1	1	4	5
1458	1	50	1	1	1	1	1	2	3	3	5	5	5	5	1	2	2	5	5
1459	1	44	1	1	2	5	3	5	1	1	2	2	3	3	3	3	4	3	3
1460	1	43	1	1	1	1	1	1	3	3	5	5	5	5	1	3	3	5	5
1461	1	26	1	1	1	1	3	1	3	3	5	5	4	4	1	2	2	5	5
1462	1	25	1	1	1	1	3	1	3	3	5	5	4	4	1	2	2	5	5
1463	1	18	1	1	1	1	1	1	3	3	4	5	5	5	1	1	1	5	5
1464	1	24	1	1	1	1	2	1	3	3	5	5	4	4	1	2	2	5	4
1465	1	76	1	1	2	3	1	3	2	2	4	4	5	5	2	2	3	5	4
1466	1	65	1	1	1	1	1	3	3	3	4	4	5	5	1	2	2	4	4
1467	1	56	1	1	1	1	1	3	3	3	4	4	4	5	2	2	2	4	5
1468	1	51	1	1	1	2	3	4	3	3	4	5	4	4	2	3	2	3	4
1469	1	45	1	1	1	2	1	3	3	3	5	5	4	4	2	2	2	4	4
1470	1	43	1	1	1	1	1	3	3	3	4	4	5	5	2	2	3	4	5
1471	1	37	1	1	1	1	1	3	3	3	5	5	4	5	2	2	2	4	5
1472	1	31	1	1	1	2	2	3	3	3	4	4	4	4	2	2	2	4	5
1473	1	28	1	1	1	1	1	3	3	3	5	5	4	4	2	2	2	4	4
1474	1	28	1	1	1	2	1	3	3	3	4	4	4	4	2	2	2	4	4
1475	1	21	1	1	1	1	1	2	3	3	5	5	4	4	2	2	2	4	5
1476	1	19	1	1	1	1	1	2	3	3	5	5	4	5	1	2	2	4	5
1477	1	78	1	1	1	2	1	3	3	3	4	5	5	5	2	2	2	5	5
1478	1	69	1	1	1	1	1	2	3	3	5	5	5	5	1	2	2	5	5
1479	1	61	1	1	2	3	1	4	2	2	3	3	5	5	2	3	2	4	3
1480	1	59	1	1	1	1	1	2	3	3	4	3	5	5	2	2	3	5	5
1481	1	52	1	1	2	3	1	4	2	2	3	3	5	5	2	3	2	5	4
1482	1	47	1	1	1	1	1	2	3	3	5	5	4	4	1	3	1	2	5
1483	1	42	1	1	1	2	2	3	3	3	4	4	4	4	3	3	2	4	4
1484	1	39	1	1	1	1	1	2	3	3	5	5	5	5	1	2	1	5	5
1485	1	33	1	1	1	1	1	2	3	3	5	5	5	5	1	1	1	5	5
1486	1	29	1	1	1	1	1	1	3	3	5	5	5	5	1	3	2	5	5
1487	1	21	1	1	1	1	1	2	3	3	5	5	5	5	1	1	2	5	5
1488	1	19	1	1	1	1	1	1	3	3	5	5	5	5	1	2	1	5	5
1490	1	65	1	1	1	1	1	2	3	3	5	5	5	5	1	2	2	5	5
1491	1	60	1	1	1	1	1	3	3	3	5	5	5	5	1	2	2	5	5
1492	1	56	1	1	1	1	1	2	3	3	5	5	5	5	1	1	2	5	5
1493	1	48	1	1	1	1	1	2	3	3	5	5	5	5	1	1	1	5	5
1494	1	48	1	1	1	1	1	3	3	3	5	5	5	5	1	1	1	5	5
1495	1	44	1	1	1	3	1	3	2	2	4	4	5	5	2	2	3	5	5
1496	1	39	1	1	1	1	1	2	3	3	5	5	5	5	1	2	2	5	5
1497	1	32	1	1	1	1	1	1	3	3	5	5	5	5	1	1	1	5	5
1498	1	28	1	1	1	1	1	2	3	3	5	5	5	5	1	2	2	5	5
1499	1	25	1	1	1	1	1	3	3	3	5	5	5	5	1	3	3	5	5
1500	2	79	3	3	3	3	2	4	2	2	3	3	4	4	3	3	3	4	4
1501	2	70	2	1	2	3	2	4	2	2	3	3	4	4	3	3	2	4	4
1502	2	60	2	1	2	2	2	4	2	2	3	3	4	4	3	3	2	2	3
1503	2	57	1	1	3	3	1	4	2	2	4	4	5	5	2	2	3	5	5
1504	2	53	1	1	2	2	1	3	2	2	4	4	5	5	2	2	2	5	4
1505	2	49	1	1	1	1	1	2	3	3	5	5	5	5	1	1	1	5	5
1506	2	48	1	1	1	1	1	2	3	3	5	5	5	5	1	2	1	5	5
1507	2	40	1	1	1	1	1	2	3	3	5	5	5	5	1	2	1	5	5
1508	2	40	1	1	1	1	1	1	3	3	5	5	5	5	1	2	1	5	5
1509	2	31	1	1	1	1	1	2	3	3	5	5	5	5	1	3	2	5	5
1510	2	28	1	1	1	1	1	1	3	3	5	5	5	5	1	2	2	5	5
1511	2	19	1	1	1	1	1	2	3	3	5	5	5	5	1	2	1	5	5
1512	2	71	1	1	1	2	1	3	3	3	4	4	5	5	2	2	2	5	5
1513	2	67	1	1	2	3	3	5	2	2	4	4	3	3	3	2	2	3	4
1514	2	58	3	1	2	3	2	5	2	2	3	4	4	4	3	2	3	4	4
1515	2	55	1	1	1	1	1	3	3	3	4	4	4	5	2	2	2	4	5
1516	2	53	1	1	2	3	2	4	2	2	4	4	4	4	3	3	3	4	4
1517	2	50	1	1	1	1	1	4	3	3	5	5	5	5	2	2	2	4	5
1518	2	41	1	1	1	1	1	2	3	3	5	5	5	5	2	2	2	4	5
1519	2	37	1	1	1	2	2	3	3	3	4	4	4	4	2	2	2	4	5
1520	2	35	1	1	1	2	1	3	3	3	4	5	4	4	2	2	2	4	4
1521	2	30	1	1	1	3	1	3	3	3	4	4	5	5	2	2	3	4	5
1522	2	27	1	1	1	2	3	3	3	3	5	5	4	4	1	2	2	4	5
1523	2	22	1	1	1	3	3	4	3	3	4	4	3	4	2	2	3	4	4
1524	2	75	3	1	1	3	1	2	2	2	3	4	5	5	3	2	3	5	5
1525	2	67	3	2	3	3	1	4	2	2	3	3	5	5	3	2	3	5	4
1526	2	63	3	1	2	3	2	4	2	2	3	3	4	4	3	2	3	3	4
1527	2	58	3	1	2	3	1	3	2	2	3	3	5	5	3	2	3	5	4
1528	2	51	3	1	3	3	1	3	2	2	4	4	5	5	3	2	3	5	4
1529	2	49	1	1	1	3	1	2	2	2	4	4	5	5	3	2	3	5	5
1530	2	46	1	1	1	1	1	1	3	3	5	5	5	5	1	1	2	5	5
1531	2	41	3	1	1	2	1	2	2	2	4	4	5	5	2	2	2	5	5
1532	2	38	2	1	1	2	1	3	2	2	4	4	5	5	2	2	3	5	4
1533	2	29	1	1	1	1	1	2	3	3	5	5	5	5	1	1	2	5	5
1534	2	27	1	1	1	1	2	2	3	3	5	5	3	3	1	3	3	3	4
1535	2	25	1	1	1	1	3	3	3	3	5	5	4	4	1	2	3	4	4
1536	2	21	2	1	1	2	1	3	3	2	4	5	5	5	2	2	2	5	5
1537	2	76	2	1	3	3	1	4	2	2	3	3	5	5	3	3	2	5	5
1538	2	65	1	1	1	1	1	2	3	3	5	5	5	5	1	2	2	5	5
1539	2	60	1	1	1	1	1	2	3	3	5	5	5	5	1	2	1	5	5
1540	2	59	1	1	1	1	1	2	3	3	5	5	5	5	1	2	2	5	5
1541	2	51	1	1	1	2	1	3	2	2	4	4	5	5	1	2	2	5	5
1542	2	50	1	1	1	1	1	3	2	2	4	4	5	5	2	2	2	5	4
1543	2	47	1	1	1	1	1	3	3	3	5	5	5	5	1	3	3	5	5
1544	2	42	1	1	1	1	1	2	3	3	5	5	5	5	1	2	2	5	5
1545	2	36	1	1	1	1	1	2	3	3	5	5	5	5	1	2	3	5	5
1546	2	32	1	1	1	3	1	3	2	2	4	5	5	5	2	2	3	5	4
1547	2	25	1	1	1	1	1	2	3	3	5	5	5	5	1	2	2	5	5
1548	2	25	1	1	1	1	1	3	3	3	5	5	5	5	1	2	2	5	5
1549	2	19	1	1	1	1	1	3	3	3	5	5	5	5	1	1	2	5	5
1550	2	78	3	1	3	3	2	4	1	1	3	2	4	3	4	2	4	3	3
1551	2	70	2	1	3	3	2	4	2	1	3	2	3	4	4	3	4	4	3
1552	2	62	2	1	3	3	2	3	2	1	3	3	4	3	3	3	4	4	4
1553	2	55	1	1	1	2	1	2	3	2	4	5	4	4	2	2	3	4	4
1554	2	51	1	1	1	2	2	2	2	2	3	4	4	3	3	2	4	3	4
1555	2	47	1	1	1	1	3	2	2	2	3	4	2	3	2	2	4	4	4
1556	2	39	1	1	1	3	1	2	2	3	3	4	5	5	3	2	3	5	5
1557	2	36	1	1	1	2	2	3	2	3	3	4	4	3	3	2	2	3	4
1558	2	35	1	1	1	1	3	3	3	3	4	5	3	3	2	3	3	3	4
1559	2	27	1	1	1	1	2	2	3	3	5	5	3	3	1	2	2	3	4
1560	2	27	1	1	1	1	1	2	3	3	5	5	5	5	1	2	1	5	5
1561	2	20	1	1	1	1	2	2	3	3	5	5	3	4	2	2	1	4	4
1562	2	69	2	3	3	5	5	5	1	1	2	2	2	2	3	3	4	2	3
1563	2	65	2	2	3	5	5	5	1	1	3	3	2	2	4	4	3	3	2
1564	2	64	2	1	2	3	3	4	2	2	3	2	3	3	3	2	3	4	4
1565	2	63	1	1	1	1	1	1	3	3	5	5	5	5	1	3	2	5	5
1566	2	61	1	1	1	1	1	1	3	3	5	5	5	5	1	1	1	5	4
1567	2	46	1	1	1	1	1	2	3	3	5	5	5	5	1	2	3	5	5
1568	2	45	1	1	1	1	2	1	3	3	5	5	4	4	1	1	2	5	5
1569	2	44	1	1	2	3	2	4	2	2	3	2	3	3	3	4	3	4	4
1570	2	43	1	1	1	1	1	1	3	3	5	5	5	5	1	2	1	5	5
1571	2	32	1	1	1	1	1	2	3	3	5	5	5	5	1	2	3	5	5
1572	2	31	1	1	1	1	1	1	3	3	5	5	5	5	1	1	1	5	4
1573	2	24	1	1	1	1	1	1	3	3	5	5	5	5	1	2	2	5	5
1574	2	23	1	1	1	1	1	1	3	3	5	5	5	5	1	3	3	5	5
1575	2	56	1	1	2	2	2	4	2	2	3	3	3	3	3	3	3	3	3
1576	2	45	1	1	1	1	1	2	3	3	5	5	5	5	1	2	1	5	5
1577	2	35	1	1	1	1	1	2	3	3	5	5	5	5	1	2	1	5	5
1578	2	26	1	1	1	1	1	2	3	3	5	5	5	5	1	1	1	5	5
1579	2	18	1	1	1	1	1	2	3	3	5	5	5	5	1	1	1	5	5
1581	1	66	1	1	2	2	2	4	2	2	3	3	3	3	3	3	2	3	3
1582	1	56	1	1	2	2	2	4	2	2	3	3	3	3	3	3	3	3	3
1583	1	45	1	1	1	1	1	2	3	3	5	5	5	5	1	1	1	5	5
1584	1	36	1	1	1	1	1	2	3	3	5	5	5	5	1	1	1	5	5
1585	1	25	1	1	1	1	1	2	3	3	5	5	5	5	1	1	1	5	5
1586	2	75	2	1	2	2	2	4	2	2	3	3	3	3	3	2	1	3	3
1587	2	67	1	1	2	2	2	4	2	2	3	3	3	3	3	2	1	3	3
1588	2	56	1	1	2	2	1	3	2	2	3	3	5	5	3	2	1	5	4
1589	2	46	1	1	1	1	1	2	3	3	5	5	5	5	1	2	1	5	5
1590	2	35	1	1	1	1	1	2	3	3	5	5	5	5	1	2	1	5	5
1591	2	25	1	1	1	1	1	2	3	3	5	5	5	5	1	1	1	5	5
1592	2	20	1	1	1	1	1	1	3	3	5	5	5	5	1	1	1	5	5
1593	1	65	1	1	2	2	3	4	2	2	3	3	4	4	3	3	2	3	3
1594	1	56	1	1	2	2	1	3	2	2	3	3	5	5	2	2	1	4	4
1595	1	45	1	1	1	1	1	2	3	3	5	5	5	5	1	2	1	5	5
1596	1	36	1	1	1	1	1	2	3	3	5	5	5	5	1	2	1	5	5
1597	1	25	1	1	1	1	1	2	3	3	5	5	5	5	1	1	1	5	5
1598	1	19	1	1	1	1	1	2	3	3	5	5	5	5	1	1	1	5	5
1599	1	32	1	1	1	2	1	2	2	2	5	5	5	5	2	4	4	5	4
1600	2	38	1	1	1	2	2	4	3	2	4	3	3	4	2	3	4	3	4
1601	2	33	1	1	1	1	1	3	3	3	5	4	5	5	1	3	3	5	4
1602	2	80	3	1	3	3	1	5	1	1	2	2	5	5	4	4	5	3	2
1603	2	61	1	1	1	2	1	4	2	1	3	3	5	5	2	5	4	5	3
1604	2	46	1	1	1	2	1	3	3	2	4	3	5	5	3	2	3	5	4
1605	1	59	1	1	1	2	1	4	3	1	3	4	5	5	3	4	5	5	4
1606	1	44	1	1	1	3	2	3	3	2	4	3	5	5	2	3	4	5	4
1607	1	75	3	1	3	3	3	4	2	1	2	2	2	2	3	5	5	2	2
1608	1	24	1	1	1	1	1	3	3	3	5	5	5	5	1	2	4	5	5
1609	1	47	1	1	1	2	1	3	3	2	3	4	5	5	2	4	5	5	4
1610	2	41	1	1	1	1	1	2	3	3	4	5	5	5	1	2	2	5	5
1611	1	23	1	1	1	1	1	2	3	3	5	5	5	5	1	1	1	5	5
1612	1	22	1	1	1	1	1	2	3	3	5	5	5	5	1	2	1	5	5
1613	1	20	1	1	1	1	1	2	3	3	5	5	5	5	1	1	1	5	5
1614	2	67	1	1	2	2	2	3	2	2	3	3	3	3	3	3	3	3	3
1615	2	65	1	1	2	2	2	3	2	2	3	3	3	3	3	3	3	3	3
1616	2	73	2	2	2	2	2	4	2	2	3	3	3	3	3	3	3	3	3
1617	2	60	1	1	2	2	2	4	2	2	3	3	3	3	3	3	3	3	3
1618	2	59	1	1	2	2	2	4	2	2	3	3	3	3	3	3	2	3	3
1619	2	55	1	1	2	2	2	4	2	2	3	3	3	3	3	3	2	3	3
1620	2	53	1	1	2	2	1	3	2	2	3	3	5	5	2	2	1	3	3
1621	2	50	1	1	2	2	2	4	2	2	3	3	3	3	3	3	2	3	3
1622	2	48	1	1	2	2	1	3	2	2	3	3	5	5	2	2	1	5	4
1623	2	46	1	1	1	1	1	3	3	3	5	5	5	5	1	1	1	5	5
1624	2	42	1	1	1	1	1	2	3	3	5	5	5	5	1	1	1	5	5
1625	2	40	1	1	1	1	1	2	3	3	5	5	5	5	1	1	1	5	5
1626	2	38	1	1	1	1	1	2	3	3	5	5	5	5	1	2	1	5	5
1627	2	36	1	1	1	1	1	2	3	3	5	5	5	5	1	2	1	5	5
1628	2	35	1	1	1	1	1	2	3	3	5	5	5	5	1	1	1	5	5
1629	2	32	1	1	1	1	1	2	3	3	5	5	5	5	1	2	1	5	5
1630	2	30	1	1	1	1	1	2	3	3	5	5	5	5	1	2	1	5	5
1631	2	27	1	1	1	1	1	2	3	3	5	5	5	5	1	1	1	5	5
1632	2	25	1	1	1	1	1	2	3	3	5	5	5	5	1	1	1	5	5
1633	2	20	1	1	1	1	1	2	3	3	5	5	5	5	1	2	1	5	5
1634	2	19	1	1	1	1	1	2	3	3	5	5	5	5	1	1	1	5	5
1635	1	75	1	1	2	2	2	3	2	2	3	3	3	3	3	3	2	3	3
1636	1	65	1	1	2	2	2	3	2	2	3	3	3	3	2	2	2	3	3
1637	1	60	1	1	2	2	2	4	2	2	3	3	3	3	3	2	2	3	3
1638	1	58	1	1	2	2	1	3	2	2	3	3	5	5	2	2	1	5	3
1639	1	56	1	1	2	2	2	3	2	2	3	3	4	4	2	2	1	4	4
1640	1	52	1	1	2	2	1	3	2	2	4	4	5	5	2	2	1	5	5
1641	1	50	1	1	2	2	2	3	2	2	3	3	4	4	2	3	1	4	4
1642	1	48	1	1	1	1	1	3	3	3	5	5	5	5	1	2	1	5	5
1643	1	46	1	1	1	1	1	2	3	3	5	5	5	5	1	2	1	5	5
1644	1	45	1	1	1	1	1	2	3	3	5	5	5	5	1	2	1	5	5
1645	1	40	1	1	1	1	1	2	3	3	5	5	5	5	1	2	1	5	5
1646	1	38	1	1	1	1	1	2	3	3	5	5	5	5	1	1	1	5	5
1647	1	36	1	1	1	1	1	2	3	3	5	5	5	5	1	2	1	5	5
1648	1	35	1	1	1	1	1	2	3	3	5	5	5	5	1	1	1	5	5
1649	1	34	1	1	1	1	1	2	3	3	5	5	5	5	1	2	1	5	5
1650	1	30	1	1	1	1	1	2	3	3	5	5	5	5	1	2	1	5	5
1651	1	28	1	1	1	1	1	2	3	3	5	5	5	5	1	1	1	5	5
1652	1	26	1	1	1	1	1	2	3	3	5	5	5	5	1	2	1	5	5
1653	1	25	1	1	1	1	1	2	3	3	5	5	5	5	1	1	1	5	5
1654	2	70	1	1	2	2	2	4	2	2	3	3	3	3	3	3	3	3	3
1655	2	65	1	1	2	2	2	4	2	2	3	3	3	3	3	3	3	3	3
1656	2	60	1	1	2	2	2	4	2	2	3	3	3	3	3	3	3	3	3
1657	2	58	1	1	2	2	2	3	2	2	3	3	3	3	3	3	3	3	3
1658	2	56	1	1	2	2	2	4	2	2	3	3	3	3	3	3	3	3	3
1659	2	54	1	1	2	2	2	4	2	2	3	3	3	3	3	3	3	3	3
1660	2	52	1	1	2	2	2	4	2	2	3	3	3	3	3	3	2	3	3
1661	2	50	1	1	2	2	2	4	2	2	3	3	3	3	3	3	2	3	3
1662	2	47	1	1	1	1	1	2	3	3	5	5	5	5	1	1	1	5	5
1663	2	45	1	1	1	1	1	3	3	3	5	5	5	5	1	2	1	5	5
1664	2	43	1	1	1	1	1	2	3	3	5	5	5	5	1	2	1	5	5
1665	2	40	1	1	1	1	1	2	3	3	5	5	5	5	1	1	1	5	5
1666	2	39	1	1	1	1	1	2	3	3	5	5	5	5	1	1	1	5	5
1667	2	35	1	1	1	1	1	2	3	3	5	5	5	5	1	1	1	5	5
1668	2	34	1	1	1	1	1	2	3	3	5	5	5	5	1	1	1	5	5
1669	2	32	1	1	1	1	1	2	3	3	5	5	5	5	1	1	1	5	5
1670	2	30	1	1	1	1	1	2	3	3	5	5	5	5	1	1	1	5	5
1671	2	27	1	1	1	1	1	2	3	3	5	5	5	5	1	2	1	5	5
1672	2	25	1	1	1	1	1	2	3	3	5	5	5	5	1	1	1	5	5
1673	2	24	1	1	1	1	1	2	3	3	5	5	5	5	1	1	1	5	5
1674	2	20	1	1	1	1	1	2	3	3	5	5	5	5	1	1	1	5	5
1675	2	18	1	1	1	1	1	2	3	3	5	5	5	5	1	1	1	5	5
1676	1	76	1	1	2	2	2	4	2	2	3	3	3	3	3	3	3	3	3
1677	1	70	1	1	2	2	2	4	2	2	3	3	3	3	3	3	3	3	3
1678	1	65	1	1	2	2	2	4	2	2	5	5	5	5	3	3	3	3	3
1679	1	62	1	1	2	2	2	4	2	2	3	3	3	3	3	3	2	3	3
1680	1	60	1	1	2	2	2	4	2	2	3	3	3	3	3	3	3	3	3
1681	1	56	1	1	2	2	2	4	2	2	3	3	3	3	3	3	3	3	3
1682	1	54	1	1	2	2	2	4	2	2	3	3	3	3	3	3	3	3	3
1683	1	52	1	1	2	2	2	3	2	2	3	3	3	3	3	3	3	3	3
1684	1	50	1	1	1	1	1	2	3	3	5	5	5	5	1	1	1	5	5
1685	1	47	1	1	1	1	1	2	3	3	5	5	5	5	1	1	1	5	5
1686	1	45	1	1	1	1	1	2	3	3	5	5	5	5	1	1	1	5	5
1687	1	42	1	1	1	1	1	2	3	3	5	5	5	5	1	1	1	5	5
1688	1	40	1	1	1	1	1	2	3	3	5	5	5	5	1	2	1	5	5
1689	1	38	1	1	1	1	1	2	3	3	5	5	5	5	1	1	1	5	5
1690	1	35	1	1	1	1	1	2	3	3	5	5	5	5	1	1	1	5	5
1691	1	34	1	1	1	1	1	2	3	3	5	5	5	5	1	2	1	5	5
1692	1	30	1	1	1	1	1	2	3	3	5	5	5	5	1	1	1	5	5
1693	1	26	1	1	1	1	1	2	3	3	5	5	5	5	1	1	1	5	5
1694	1	25	1	1	1	1	1	2	3	3	5	5	5	5	1	1	1	5	5
1695	1	23	1	1	1	1	1	2	3	3	5	5	5	5	1	1	1	5	5
1696	1	20	1	1	1	1	1	2	3	3	5	5	5	5	1	1	1	5	5
1697	1	18	1	1	1	1	1	2	3	3	5	5	5	5	1	1	1	5	5
1698	1	32	1	1	1	1	1	3	3	3	4	4	5	5	1	4	3	5	4
1700	1	54	1	1	1	2	2	3	3	2	4	4	4	4	2	4	5	3	4
1701	1	58	1	1	1	2	1	4	3	2	3	3	3	3	2	2	4	4	4
1702	1	72	2	1	2	3	3	5	1	1	2	2	2	2	4	5	5	2	2
1703	1	79	4	2	4	4	4	5	1	1	2	2	2	2	4	4	5	2	2
1704	1	65	1	1	1	2	1	4	2	2	4	4	5	5	2	3	5	5	4
1705	1	63	1	1	1	2	1	3	3	2	4	4	5	5	2	4	4	5	4
1706	1	57	1	1	1	2	1	3	3	2	4	4	5	5	2	4	4	5	4
1707	1	29	1	1	1	1	1	3	3	3	5	5	5	5	1	4	4	5	5
1708	1	39	1	1	1	1	1	3	3	3	5	5	5	5	1	2	4	5	5
1709	1	43	1	1	1	2	1	3	3	2	4	4	5	5	2	3	4	4	5
1710	1	18	1	1	1	2	1	2	3	3	4	4	5	5	1	3	3	5	5
1711	1	22	1	1	1	2	1	3	3	3	4	4	5	5	1	3	3	5	5
1713	1	34	1	1	1	2	1	2	3	3	4	4	5	5	1	2	3	5	5
1714	1	36	1	1	1	2	2	4	3	2	4	4	3	3	2	4	5	4	4
1715	1	42	2	1	1	2	1	4	2	1	3	3	5	5	2	4	4	5	4
1716	1	80	3	2	2	3	1	4	2	1	4	4	4	4	3	3	5	3	4
1717	1	38	1	1	1	2	1	2	3	3	5	5	5	5	1	2	4	5	4
1719	1	25	1	1	1	1	1	3	3	2	5	5	5	5	1	4	4	5	3
1720	1	45	1	1	1	1	1	3	3	2	5	5	5	5	1	2	3	5	4
1721	1	50	1	1	1	2	1	3	3	2	4	4	5	5	2	2	5	5	4
1722	2	58	1	1	1	2	1	4	3	2	4	4	5	5	2	4	4	5	5
1723	2	60	1	1	1	2	1	3	3	2	5	5	5	5	1	2	3	5	5
1724	2	63	1	1	1	2	1	4	3	2	3	3	5	5	2	4	5	5	4
1725	2	47	1	1	1	1	1	3	3	3	5	5	5	5	1	2	3	5	5
1726	2	48	1	1	1	2	2	3	3	2	5	5	4	4	2	2	4	5	5
1728	2	55	1	1	2	2	2	4	2	1	3	3	3	4	2	4	5	3	4
1729	2	50	1	1	1	2	1	3	3	2	3	4	5	5	2	4	5	5	4
1730	2	53	1	1	1	2	1	4	2	1	3	3	5	5	3	3	5	5	4
1731	2	68	1	1	2	3	2	5	3	2	4	4	5	5	2	4	4	3	4
1732	2	26	1	1	1	1	1	3	3	3	5	5	5	5	1	1	3	5	5
1733	2	21	1	1	1	1	1	3	3	3	4	4	5	5	1	3	5	5	4
1734	2	20	1	1	1	1	1	2	3	3	5	5	5	5	1	4	4	5	5
1735	2	43	1	1	1	2	2	3	3	2	4	4	4	4	2	4	5	4	3
1736	2	33	1	1	1	1	1	3	3	3	4	4	5	5	1	2	3	5	4
1737	2	30	1	1	1	1	1	3	3	3	4	3	5	5	1	3	4	5	4
1738	2	71	3	1	3	3	3	5	2	1	2	2	3	3	3	5	5	3	2
1739	2	48	1	1	1	2	1	4	3	2	3	3	5	5	3	2	4	5	4
1740	2	41	1	1	1	2	1	3	3	2	3	4	5	5	2	4	3	5	4
1741	2	39	1	1	1	2	2	3	3	3	5	5	5	5	2	3	4	3	4
1742	2	35	1	1	1	1	1	3	3	3	3	4	5	5	1	3	3	5	5
1743	2	75	2	2	2	2	1	4	2	2	3	3	5	5	3	2	2	4	4
1744	2	76	2	2	2	2	2	4	1	1	2	2	3	3	4	3	3	4	4
1745	2	77	3	3	2	2	2	4	1	1	2	2	3	3	3	2	2	4	4
1746	2	76	1	1	1	1	1	3	3	3	2	2	4	4	3	2	2	4	3
1747	2	78	3	3	3	2	3	4	1	1	2	2	3	3	2	2	2	4	3
1748	1	22	1	1	1	1	1	2	3	3	5	5	5	5	1	4	1	5	5
1749	1	24	1	1	1	1	2	3	3	3	5	5	3	4	1	2	2	3	4
1750	1	18	1	1	1	2	1	4	2	2	3	3	4	4	2	3	3	4	2
1751	1	29	1	1	1	1	1	2	3	3	5	5	5	5	1	2	1	4	4
1752	1	31	1	1	1	1	1	2	3	3	5	5	5	5	1	1	1	5	5
1753	1	34	1	1	1	1	1	3	3	3	4	4	3	3	2	2	1	4	3
1754	1	35	1	1	1	1	1	3	2	2	3	3	4	4	2	2	3	4	2
1755	1	36	1	1	1	3	3	4	3	3	4	4	4	3	3	1	1	3	3
1756	1	42	2	1	1	1	1	2	3	3	3	5	5	5	2	4	2	5	5
1757	1	46	1	1	1	1	1	2	3	3	5	5	5	5	1	1	1	5	5
1758	1	47	1	1	1	1	1	3	3	3	4	4	4	4	1	2	2	4	5
1759	1	50	1	1	1	2	1	3	3	3	4	5	5	5	1	3	2	5	5
1760	1	56	1	1	1	1	1	3	3	3	4	4	4	4	2	2	2	4	3
1762	1	63	1	1	1	1	1	2	3	3	5	5	5	5	1	2	2	5	5
1763	1	66	2	1	3	3	3	4	2	2	3	3	3	3	3	2	3	3	3
1764	1	67	1	1	1	2	1	4	2	2	4	4	3	3	2	2	2	4	4
1765	1	77	3	1	3	3	3	4	1	1	2	2	3	3	4	3	3	3	3
1766	2	20	1	1	1	1	2	3	3	3	3	3	3	3	1	2	3	2	2
1767	2	21	1	1	1	1	1	3	3	3	5	5	5	5	1	2	2	4	4
1768	2	22	1	1	1	1	1	3	2	2	3	3	3	3	3	2	2	4	3
1769	2	25	1	1	1	1	1	2	3	3	5	5	4	5	1	2	3	4	5
1770	2	28	1	1	1	1	3	3	2	2	3	3	3	3	3	3	3	3	3
1771	2	30	1	1	1	1	2	2	2	2	2	3	4	4	3	1	1	5	5
1772	2	36	1	1	1	2	1	3	2	2	4	4	5	5	2	2	3	5	5
1773	2	36	1	1	1	3	2	3	3	3	5	5	5	5	1	2	2	3	3
1774	2	36	1	1	1	1	1	1	3	3	5	5	5	5	1	2	3	5	5
1775	2	40	1	1	1	1	1	1	3	3	4	4	4	4	1	3	3	5	4
1776	2	45	1	1	1	1	1	3	2	2	3	3	4	4	3	2	2	4	4
1777	2	49	1	1	1	3	1	4	2	2	3	3	3	4	2	2	3	3	5
1778	2	50	1	1	1	2	1	3	3	3	4	4	5	5	2	2	2	5	3
1779	2	54	1	1	1	3	3	4	3	3	5	5	5	4	1	1	1	4	4
1780	2	55	1	1	1	1	1	2	3	3	4	4	4	4	1	2	2	4	4
1781	2	56	1	1	1	2	1	3	2	2	4	4	4	4	2	3	3	4	3
1782	2	59	2	1	1	1	1	4	2	2	3	3	4	4	2	2	2	5	5
1784	2	72	1	1	1	1	1	3	3	3	4	4	4	4	2	3	3	4	3
1786	2	78	2	1	2	2	1	4	2	2	3	3	5	5	2	2	3	5	5
1787	1	18	1	1	1	1	1	3	3	3	4	4	5	5	1	2	2	5	3
1788	1	18	1	1	1	2	1	2	3	3	3	5	5	5	1	3	3	5	5
1789	1	19	1	1	1	1	1	3	3	3	5	5	5	5	1	2	2	5	5
1790	1	19	1	1	1	2	2	2	3	3	4	4	4	4	2	3	3	3	3
1791	1	20	1	1	1	1	1	3	3	3	4	4	5	5	1	2	2	5	3
1792	1	20	1	1	1	1	1	4	3	3	5	5	5	5	1	2	2	5	5
1793	1	20	1	1	1	1	2	2	3	3	4	5	3	4	1	2	2	4	4
1794	1	21	1	1	1	1	1	1	3	3	5	5	5	5	1	1	1	5	5
1795	1	22	1	1	1	1	1	3	3	3	4	4	5	5	1	3	3	5	4
1796	1	23	1	1	1	1	1	3	3	3	4	4	5	5	1	2	2	5	3
1797	1	23	1	1	1	2	1	3	3	3	4	4	5	5	2	2	2	5	5
1798	1	25	1	1	1	1	1	1	3	3	5	5	5	5	1	3	3	5	5
1799	1	25	1	1	1	1	2	3	3	3	3	3	4	4	1	2	2	4	3
1800	1	26	1	1	1	1	1	1	3	3	5	5	5	5	1	3	2	5	5
1801	1	26	1	1	1	1	1	2	3	3	5	5	5	5	1	2	2	5	5
1802	1	26	1	1	1	1	2	2	3	3	5	5	4	4	1	2	2	4	5
1803	1	26	1	1	1	1	1	2	3	3	5	5	5	5	1	2	1	5	5
1804	1	28	1	1	1	1	2	3	3	3	4	4	4	4	1	3	3	4	3
1805	1	29	1	1	1	1	1	3	3	3	4	4	5	5	1	2	2	5	5
1806	1	29	1	1	1	1	1	2	3	3	5	5	5	5	1	2	2	5	5
1807	1	32	1	1	1	3	2	3	3	3	4	5	4	4	1	2	2	4	5
1808	1	32	1	1	1	1	2	3	3	3	2	3	4	4	1	3	3	4	4
1809	1	32	1	1	1	2	2	4	3	3	4	4	4	4	2	2	2	4	4
1810	1	33	1	1	1	1	1	3	3	3	5	5	5	5	1	2	2	5	5
1811	1	34	1	1	1	2	1	3	3	3	5	5	5	5	2	2	2	5	5
1812	1	34	1	1	1	1	1	2	3	3	5	5	5	5	1	2	2	5	5
1813	1	34	1	1	1	1	1	4	3	3	5	5	5	5	1	2	2	5	5
1814	1	35	1	1	1	3	3	3	3	3	4	4	4	4	2	2	2	3	3
1815	1	35	1	1	1	2	2	3	2	2	4	4	4	4	2	3	2	5	3
1816	1	35	1	1	1	1	2	3	3	3	3	3	4	4	2	3	2	4	4
1817	1	36	1	1	1	1	1	2	3	3	5	5	5	5	1	1	1	5	5
1818	1	37	1	1	1	1	3	1	3	3	3	3	3	3	1	1	1	4	4
1819	1	37	1	1	1	3	1	2	3	3	5	5	5	5	1	1	1	5	5
1820	1	39	1	1	1	1	1	2	3	3	5	5	5	5	1	1	2	5	5
1821	1	39	1	1	1	1	1	1	3	3	5	5	5	5	1	3	3	5	5
1822	1	40	1	1	1	1	1	1	3	3	5	5	5	5	1	1	1	5	5
1823	1	41	1	1	1	1	1	3	3	3	5	5	5	5	1	1	1	5	5
1824	1	43	1	1	1	2	3	4	3	3	3	3	4	3	2	2	2	3	4
1825	1	43	1	1	1	1	1	1	3	3	5	5	5	5	1	2	2	5	5
1826	1	43	1	1	1	2	2	3	3	3	5	5	4	4	2	3	3	4	3
1827	1	44	3	1	3	3	1	4	2	2	3	3	5	5	2	2	2	5	5
1828	1	44	1	1	1	3	3	4	3	3	4	4	4	4	3	2	2	4	4
1829	1	44	1	1	1	1	2	3	3	3	3	4	4	5	2	3	3	4	4
1830	1	45	1	1	1	1	1	3	3	3	3	3	5	5	1	3	3	5	3
1831	1	46	1	1	1	1	1	3	3	3	4	4	5	5	1	2	2	5	5
1832	1	48	1	1	1	1	1	2	3	3	5	5	5	5	1	3	4	5	5
1833	1	49	1	1	1	1	3	3	3	3	4	4	4	4	1	1	2	4	4
1834	1	50	1	1	1	1	1	3	3	3	3	3	5	5	1	2	2	5	5
1835	1	51	1	1	1	1	2	3	3	3	3	3	4	4	1	2	3	4	3
1836	1	52	1	1	1	1	1	3	3	3	4	4	5	5	1	2	2	5	5
1837	1	53	1	1	2	3	3	4	2	2	3	3	3	3	3	1	2	3	3
1838	1	53	2	1	2	2	1	4	2	2	3	3	5	5	2	3	3	5	4
1839	1	53	1	1	1	1	1	3	3	3	5	5	5	5	1	2	2	5	5
1840	1	54	1	1	1	1	1	3	3	3	3	3	5	5	1	2	3	5	3
1841	1	54	1	1	1	2	1	4	3	3	4	3	5	5	3	2	2	5	5
1842	1	54	1	1	1	2	1	3	3	3	5	5	5	5	1	1	2	5	5
1843	1	54	1	1	1	3	2	3	2	2	4	4	4	4	2	2	2	4	4
1844	1	54	1	1	1	1	1	3	3	3	4	5	5	5	1	3	3	5	5
1845	1	55	2	1	1	2	2	3	3	3	5	5	4	4	1	1	2	4	5
1846	1	55	1	1	1	1	2	2	3	3	5	5	5	5	1	2	2	4	5
1847	1	55	1	1	1	1	2	3	3	3	4	4	4	4	1	2	2	4	4
1848	1	56	1	1	1	1	1	3	3	3	3	3	5	5	1	2	2	5	3
1849	1	56	1	1	1	1	1	3	3	3	5	5	5	5	1	3	2	5	5
1850	1	57	1	1	2	3	3	4	2	2	2	4	2	3	4	3	3	3	5
1851	1	60	1	1	1	1	1	2	3	3	5	5	5	5	1	2	2	5	5
1852	1	60	1	1	1	1	1	3	3	3	5	5	5	5	1	2	2	5	5
1853	1	60	1	1	1	1	2	3	3	3	3	3	5	5	1	2	2	5	3
1854	1	67	1	1	1	1	1	3	3	3	5	5	5	5	1	1	2	5	5
1855	1	63	1	1	1	2	2	3	2	2	3	3	4	4	2	2	2	4	3
1856	1	63	1	1	1	1	1	2	3	3	5	5	5	5	1	2	2	5	5
1857	1	64	1	1	1	3	1	4	3	3	3	3	5	5	3	2	2	5	5
1858	1	65	1	1	1	1	1	2	3	3	4	4	5	5	1	2	2	5	3
1859	1	66	1	1	1	2	2	3	3	3	4	5	4	4	2	3	3	4	5
1860	1	68	1	1	1	1	1	3	3	3	5	5	5	5	1	3	2	5	5
1861	1	68	1	1	1	2	3	4	3	3	3	3	4	4	2	2	2	4	4
1862	1	73	3	1	3	2	3	4	2	2	2	2	3	3	2	2	4	3	3
1863	1	73	2	1	1	2	2	3	3	3	5	5	4	4	1	4	2	4	5
1864	1	74	1	1	2	2	2	4	2	2	3	3	4	4	3	3	3	4	4
1865	1	75	1	1	1	1	1	3	3	3	5	5	5	5	1	3	2	5	5
1866	1	75	1	1	1	2	2	3	3	3	3	3	4	4	2	3	2	4	3
1867	1	75	1	1	1	1	1	3	3	3	5	5	5	5	1	3	2	5	5
1868	1	79	1	1	3	3	2	4	1	1	2	2	3	3	2	2	3	4	4
1869	1	78	2	1	2	2	2	4	2	2	3	3	4	4	2	3	2	4	4
1870	2	18	1	1	1	2	2	3	3	3	4	4	4	4	2	2	2	4	4
1871	2	19	1	1	1	1	1	3	3	3	4	4	5	5	1	2	2	5	5
1872	2	19	1	1	1	2	2	4	2	2	4	4	4	4	2	3	3	4	4
1873	2	20	1	1	1	1	1	3	2	2	4	3	3	4	3	2	2	3	2
1874	2	21	1	1	1	1	2	1	3	3	5	5	3	3	1	3	2	4	4
1875	2	21	1	1	1	2	2	3	2	2	4	4	4	4	2	2	2	4	4
1876	2	22	1	1	1	2	1	3	3	3	4	4	5	5	2	3	3	5	5
1877	2	22	1	1	1	2	2	3	3	3	4	4	4	4	2	3	3	4	4
1878	2	23	1	1	1	1	1	3	3	3	5	5	5	5	1	2	2	5	5
1879	2	24	1	1	1	1	1	2	3	3	5	5	5	5	1	2	2	5	5
1880	2	25	1	1	1	1	1	4	2	2	3	3	5	5	2	3	3	5	3
1881	2	25	1	1	1	1	1	2	3	3	5	5	5	5	1	2	2	5	5
1882	2	26	1	1	1	2	2	3	3	3	4	4	4	4	2	2	2	4	3
1883	2	29	1	1	1	1	3	3	3	3	5	5	3	3	1	2	2	3	5
1884	2	29	1	1	1	2	2	3	3	3	4	5	4	4	1	3	4	3	5
1885	2	29	1	1	1	1	2	3	2	2	3	3	3	4	2	3	3	4	4
1886	2	30	1	1	1	2	1	3	3	3	3	5	5	5	3	3	2	5	5
1887	2	30	1	1	1	3	3	3	3	3	4	4	4	4	2	2	3	3	3
1888	2	32	1	1	1	1	1	2	3	3	5	5	5	5	1	2	2	5	5
1889	2	32	1	1	1	1	1	3	3	3	5	5	5	5	1	2	2	5	5
1890	2	32	1	1	1	1	1	3	3	3	5	5	5	5	1	1	1	4	4
1891	2	33	1	1	1	2	1	3	2	2	3	3	3	4	2	3	2	4	4
1892	2	33	1	1	1	1	2	3	3	3	4	4	4	4	1	3	3	4	4
1893	2	34	1	1	1	2	1	4	3	3	4	5	5	5	1	2	2	4	4
1894	2	34	1	1	1	1	2	3	3	3	4	4	5	5	1	3	3	5	3
1895	2	35	1	1	1	1	1	2	3	3	5	5	5	5	1	3	3	5	5
1896	2	35	1	1	1	1	1	2	3	3	5	5	5	5	1	2	3	5	5
1897	2	35	1	1	1	2	2	3	3	3	3	3	4	4	2	3	3	4	3
1898	2	35	1	1	1	1	2	3	3	3	5	5	4	4	1	3	2	4	5
1899	2	36	1	1	1	1	1	2	3	3	5	5	5	5	1	3	3	5	5
1900	2	36	1	1	2	3	1	3	3	3	5	5	5	5	2	2	2	5	5
1901	2	36	1	1	1	1	1	3	3	3	3	3	5	5	1	2	2	5	4
1902	2	36	1	1	2	3	1	4	3	3	5	5	5	5	2	2	2	5	5
1903	2	37	1	1	1	2	1	2	3	3	5	5	5	5	1	2	3	5	5
1904	2	39	1	1	1	2	2	4	2	2	5	5	4	4	3	2	3	4	4
1905	2	40	1	1	1	1	1	1	3	3	5	5	5	5	1	2	3	5	5
1906	2	40	1	1	1	1	1	2	3	3	4	4	5	5	1	3	3	5	5
1907	2	42	1	1	1	3	3	4	2	2	3	3	3	3	2	2	3	3	3
1908	2	44	1	1	1	1	1	2	3	3	4	5	5	5	1	1	1	5	5
1909	2	44	3	1	3	3	3	4	2	2	3	3	3	3	3	2	3	2	3
1910	2	44	1	1	1	1	3	2	3	3	5	5	3	3	1	2	3	3	5
1911	2	47	1	1	1	3	1	4	3	3	4	4	5	5	2	2	2	5	5
1912	2	48	1	1	1	3	2	2	3	3	5	5	4	4	2	1	3	4	5
1913	2	48	1	1	1	1	2	2	3	3	3	3	4	4	1	3	2	4	4
1914	2	49	1	1	1	2	1	2	3	3	5	5	5	5	1	1	3	5	5
1915	2	49	1	1	1	2	2	4	3	3	4	4	4	4	2	2	2	4	4
1916	2	50	1	1	1	2	2	3	2	2	4	4	4	4	2	2	3	4	3
1917	2	52	1	1	1	3	3	4	3	3	4	4	4	4	2	1	1	3	4
1918	2	53	1	1	1	2	1	3	2	2	4	4	5	5	2	3	3	5	4
1919	2	53	3	1	1	3	3	4	2	2	3	3	3	3	3	3	3	3	3
1920	2	54	1	1	1	1	2	3	3	3	4	4	4	4	2	2	2	4	3
1921	2	54	1	1	1	3	3	4	2	2	3	3	3	3	3	2	3	3	3
1922	2	54	4	1	1	2	2	4	3	3	4	5	3	3	2	2	2	3	3
1923	2	54	1	1	1	2	1	3	3	3	4	4	5	5	1	2	2	5	5
1924	2	54	1	1	1	1	1	3	3	3	3	5	5	5	1	3	3	5	5
1925	2	51	1	1	1	2	2	4	2	2	3	3	4	4	2	3	3	4	3
1926	2	54	2	1	2	2	2	4	2	2	4	4	4	4	2	2	2	4	4
1927	2	55	1	1	1	1	2	4	3	3	5	5	5	5	1	2	3	4	5
1928	2	57	2	1	2	2	2	4	2	2	4	4	4	4	2	3	3	4	3
1929	2	55	1	1	1	2	1	2	3	3	5	5	5	5	2	2	2	5	5
1930	2	58	1	1	1	3	1	3	3	3	4	4	5	5	2	2	3	5	5
1931	2	59	1	1	1	2	2	3	3	3	3	5	3	4	1	3	2	3	5
1932	2	60	1	1	1	2	2	3	2	2	4	4	5	5	2	2	2	5	5
1933	2	60	3	1	1	2	1	4	3	3	3	5	5	5	2	1	2	5	5
1934	2	62	1	1	1	3	2	4	2	2	4	4	3	3	3	2	2	3	3
1935	2	63	1	1	1	2	1	3	3	3	4	4	5	5	2	2	2	5	5
1936	2	63	2	1	2	2	2	4	2	2	3	3	4	4	2	2	3	4	4
1937	2	64	2	1	1	2	2	3	2	2	4	4	4	4	2	2	2	4	4
1938	2	64	3	1	3	3	3	4	2	2	3	3	3	3	3	2	3	3	3
1939	2	64	1	1	1	2	3	4	3	3	3	3	4	4	2	3	3	4	4
1940	2	63	1	1	1	3	1	4	3	3	5	5	5	5	1	2	2	5	5
1941	2	66	1	1	1	2	2	3	3	3	3	3	3	3	2	3	2	4	3
1942	2	68	1	2	1	2	1	3	3	3	2	5	5	5	1	3	2	5	3
1943	2	68	3	1	3	3	3	4	2	2	2	2	3	3	3	2	3	3	3
1944	2	69	1	1	2	3	3	4	3	3	4	4	4	3	2	1	2	3	3
1945	2	70	2	1	2	2	2	4	2	2	4	4	4	4	2	2	2	4	3
1946	2	72	1	1	1	1	1	3	3	3	5	5	5	5	1	3	2	5	5
1947	2	74	2	1	1	2	2	4	2	2	4	4	4	4	2	2	2	4	3
1948	2	74	3	2	3	3	3	4	1	1	2	2	3	3	3	2	3	3	3
1949	2	74	3	1	3	3	2	4	2	2	3	3	3	3	3	3	3	3	3
1950	2	75	2	1	1	2	2	4	2	2	3	3	4	4	2	3	3	4	3
1952	2	75	1	1	1	3	1	4	3	3	5	5	5	5	1	2	4	5	5
1953	2	76	1	2	2	3	3	4	2	2	3	3	3	3	3	2	3	3	3
1954	2	77	3	1	1	3	1	4	3	3	3	3	5	5	3	3	2	5	5
1955	2	77	2	1	1	2	1	3	2	2	3	3	5	5	2	2	2	5	3
1956	2	81	3	3	3	3	3	4	1	1	4	4	3	3	3	2	4	3	3
1957	2	87	1	1	1	2	1	2	3	3	5	5	5	5	1	1	2	5	5
1958	2	90	2	1	5	1	1	3	1	1	1	3	5	5	1	1	2	5	5
1959	2	95	2	1	2	2	1	3	2	2	4	4	4	4	1	2	2	4	4
1960	1	19	1	1	1	1	1	3	3	3	3	3	5	5	2	1	1	5	4
1961	1	26	1	1	1	1	1	3	3	3	4	4	5	5	1	2	2	5	5
1962	1	32	1	1	1	2	1	3	2	2	4	4	5	5	2	3	3	5	3
1963	1	35	1	1	1	1	1	2	3	3	5	5	5	5	1	1	1	5	5
1964	1	49	1	1	1	1	1	2	3	3	5	5	5	5	1	3	3	5	5
1965	1	61	1	1	1	2	3	3	3	3	4	5	3	3	1	3	5	2	5
1966	1	73	1	1	1	1	1	2	3	3	4	4	5	5	1	3	3	5	5
1967	1	36	2	1	2	2	1	4	2	2	3	3	5	5	2	2	2	5	4
1968	1	80	2	1	2	3	2	3	2	2	4	4	4	4	2	2	2	4	4
1969	2	19	1	1	1	1	2	2	3	3	5	5	4	4	1	2	2	4	4
1971	2	26	1	1	1	1	1	2	3	3	5	5	5	5	1	2	2	5	5
1972	2	35	1	1	1	1	1	2	3	3	5	5	5	5	1	1	1	5	5
1973	2	45	1	1	1	1	1	2	3	3	5	5	5	5	1	2	2	5	5
1974	2	49	1	1	1	2	2	3	3	3	4	4	4	4	2	2	2	4	3
1975	2	55	1	1	2	3	3	4	2	2	3	3	3	3	2	2	2	3	3
1976	2	56	1	1	1	1	1	3	3	3	5	5	5	5	1	3	2	5	5
1977	2	66	1	1	1	1	1	3	2	2	4	4	5	5	3	2	2	5	5
1978	2	76	1	1	1	2	1	3	2	2	4	4	5	5	2	2	2	5	3
1979	1	18	1	1	1	1	3	3	3	3	3	3	2	2	1	4	4	2	4
1980	1	20	1	1	1	1	1	2	3	3	5	5	5	5	1	4	5	5	5
1981	1	26	1	1	1	1	1	3	3	3	4	4	5	5	2	2	2	5	5
1982	1	28	1	1	1	1	1	3	3	3	4	4	5	5	1	2	2	5	4
1983	1	33	1	1	1	1	1	2	3	3	5	5	5	5	1	2	2	5	5
1984	1	33	1	1	2	2	3	4	2	2	4	4	4	4	3	2	2	3	3
1985	1	36	1	1	1	1	1	1	3	3	5	5	5	5	1	1	1	5	5
1986	1	38	1	1	1	1	2	3	3	3	5	5	4	4	1	2	2	4	4
1987	1	38	1	1	1	1	1	2	3	3	5	5	5	5	1	1	1	5	5
1988	1	40	1	1	1	2	2	3	3	3	4	4	4	4	2	2	2	4	3
1989	1	42	1	1	2	3	3	4	2	2	4	4	3	4	2	2	2	3	3
1990	1	44	1	1	2	3	3	4	2	2	3	3	3	3	3	2	2	3	4
1991	1	45	1	1	1	3	5	4	3	3	3	3	2	2	2	3	3	2	2
1992	1	46	1	1	1	1	1	3	3	3	5	4	5	5	1	2	2	5	3
1993	1	48	1	1	1	1	1	2	3	3	4	4	5	5	1	3	2	5	3
1994	1	50	1	1	1	1	1	3	3	3	4	4	5	5	1	2	2	5	5
1995	1	52	1	1	1	3	1	3	3	3	4	4	5	5	1	2	3	5	3
1996	1	55	1	1	1	2	1	3	3	3	4	4	5	5	2	2	2	5	3
1997	1	56	1	1	1	1	1	1	3	3	5	5	5	5	1	1	3	5	5
1998	1	60	1	1	1	2	1	3	3	3	4	4	5	5	2	3	3	5	3
1999	1	63	1	1	1	1	1	2	3	3	5	5	5	5	1	1	1	5	5
2000	1	68	1	1	1	1	1	2	3	3	5	5	5	5	1	1	4	5	5
2001	1	71	1	1	1	2	1	3	3	3	5	5	5	5	1	3	3	5	5
2002	1	74	1	1	1	3	2	4	2	2	3	3	3	3	2	1	2	4	4
2003	1	77	1	1	1	2	2	3	2	2	3	3	4	4	2	3	3	5	3
2004	1	80	2	2	2	2	1	4	2	2	3	3	5	5	2	2	3	5	4
2005	2	18	1	1	1	1	1	3	3	3	5	5	5	5	1	3	2	5	5
2006	2	20	1	1	1	2	2	3	3	3	4	4	4	4	2	2	2	4	4
2007	2	23	1	1	1	1	3	2	3	3	4	4	4	4	1	2	2	3	4
2008	2	27	1	1	1	1	1	3	3	3	4	4	5	5	2	2	2	5	4
2009	2	28	1	1	1	2	2	3	3	3	4	4	4	4	2	2	2	4	4
2010	2	32	1	1	1	1	1	3	3	3	5	5	5	5	1	2	3	5	5
2011	2	32	1	1	1	1	3	3	3	3	4	4	3	4	1	2	1	3	4
2012	2	33	1	1	1	2	2	3	3	3	4	4	3	4	2	3	3	3	4
2013	2	37	1	1	1	1	2	3	3	3	4	4	4	4	1	2	2	4	4
2014	2	37	1	1	1	2	3	3	2	2	4	4	3	3	1	2	3	3	3
2015	2	39	1	1	1	1	1	1	3	3	5	5	5	5	1	2	3	5	5
2016	2	40	1	1	1	3	3	4	2	2	3	3	3	3	3	1	3	3	3
2017	2	44	1	1	2	3	3	4	2	2	3	3	3	3	3	2	2	3	3
2018	2	46	1	1	1	1	1	1	3	3	5	5	5	5	1	3	3	5	5
2019	2	48	1	1	1	1	1	1	3	3	5	5	5	5	1	2	5	5	5
2020	2	50	1	1	1	1	1	3	3	3	5	5	5	5	1	2	2	5	5
2021	2	52	1	1	1	2	1	2	3	3	4	4	5	5	2	3	2	5	5
2022	2	53	1	1	1	1	1	3	3	3	5	5	5	5	1	2	3	5	5
2023	2	56	3	1	3	3	3	4	2	2	3	3	3	3	3	2	3	3	3
2024	2	55	2	1	1	3	3	4	3	3	4	4	3	3	3	3	1	3	3
2025	2	61	1	1	1	1	2	3	2	2	4	4	5	5	1	2	2	5	3
2026	2	61	1	1	1	2	1	4	2	2	4	4	5	5	2	2	2	5	5
2027	2	63	2	1	1	2	1	3	2	2	3	3	5	5	2	2	2	5	3
2028	2	68	1	1	1	1	1	2	3	3	5	5	5	5	1	3	3	5	5
2029	2	70	2	1	1	2	1	4	2	2	2	2	5	5	3	2	2	5	5
2030	2	73	1	1	2	3	3	4	2	2	3	3	3	3	2	2	3	3	3
2031	2	77	1	1	1	2	2	4	3	3	4	4	4	4	2	2	2	4	5
2032	2	78	1	1	1	2	1	3	2	3	5	5	5	5	1	3	3	5	5
[truncated: 1 more rows]
