# Supplementary material for: Direct and indirect mapping of the 12-item Short Form Survey version 2 (SF-12v2) onto the EQ-5D-5L utility scores in general Thai population
Source: PLoS One. 2026 Jun 22;21(6):e0351064. doi: 10.1371/journal.pone.0351064 (PMC13286156; doi:10.1371/journal.pone.0351064)
Supplement: S2 File — (XLSX) [file pone.0351064.s009.xlsx]

## Sheet: Direct Mapping
	GH1_Level1	GH1_Level2	GH1_Level3	GH1_Level4	GH1_Level5	PF1_Level1	PF1_Level2	PF1_Level3	PF2_Level1	PF2_Level2	PF2_Level3	RP1_Level1	RP1_Level2	RP1_Level3	RP1_Level4	RP1_Level5	RE2_Level1	RE2_Level2	RE2_Level3	RE2_Level4	RE2_Level5	BP1_Level1	BP1_Level2	BP1_Level3	BP1_Level4	BP1_Level5	SF1_Level1	SF1_Level2	SF1_Level3	SF1_Level4	SF1_Level5	Age	Constant	Ln(Sigma)
GH1_Level1	0
GH1_Level2	0	0.00038216
GH1_Level3	0	0.00037257	0.00039914
GH1_Level4	0	0.00037397	0.00039287	0.00041992
GH1_Level5	0	0.00037491	0.00039486	0.00040231	0.00051152
PF1_Level1	0	0	0	0	0	0
PF1_Level2	0	-7.188e-06	-5.307e-06	-4.8e-06	-6.723e-06	0	0.00025894
PF1_Level3	0	-2.242e-06	-9.392e-07	3.291e-06	4.556e-06	0	0.00025541	0.00031134
PF2_Level1	0	0	0	0	0	0	0	0	0
PF2_Level2	0	-2.451e-05	-3.253e-05	-3.354e-05	-3.338e-05	0	-0.00014149	-0.0001446	0	0.00018155
PF2_Level3	0	-2.472e-05	-3.641e-05	-4.3e-05	-4.041e-05	0	-0.00013987	-0.00017718	0	0.00017869	0.00022953
RP1_Level1	0	0	0	0	0	0	0	0	0	0	0	0
RP1_Level2	0	-0.00012406	-0.00010602	-0.00010944	-0.00010991	0	-5.026e-05	-5.108e-05	0	-3.276e-08	1.039e-06	0	0.00180048
RP1_Level3	0	-0.00016051	-0.0001453	-0.00014815	-0.00014522	0	-0.00010103	-9.912e-05	0	-1.377e-05	-1.291e-05	0	0.00173928	0.00184816
RP1_Level4	0	-0.00015172	-0.00013927	-0.00014307	-0.00014075	0	-9.367e-05	-9.627e-05	0	-2.351e-05	-2.316e-05	0	0.00173414	0.00182827	0.00185428
RP1_Level5	0	-0.00014955	-0.00013622	-0.0001419	-0.00014249	0	-9.244e-05	-9.947e-05	0	-2.27e-05	-2.428e-05	0	0.00172864	0.00182151	0.00183853	0.00185998
RE2_Level1	0	0	0	0	0	0	0	0	0	0	0	0	0	0	0	0	0
RE2_Level2	0	4.607e-05	5.021e-05	4.546e-05	4.028e-05	0	-2.253e-05	-4.683e-05	0	-2.45e-05	-3.388e-06	0	-1.719e-05	1.285e-05	2.854e-05	2.823e-05	0	0.00384198
RE2_Level3	0	1.869e-05	2.457e-05	1.963e-05	2.153e-05	0	-6.121e-05	-7.717e-05	0	-1.949e-05	-1.234e-06	0	2.567e-05	6.246e-05	7.762e-05	7.426e-05	0	0.00346149	0.00349758
RE2_Level4	0	1.921e-05	2.183e-05	1.665e-05	1.843e-05	0	-6.892e-05	-8.717e-05	0	-1.076e-05	9.276e-06	0	1.39e-05	5.305e-05	6.224e-05	5.998e-05	0	0.00346813	0.0034753	0.00351032
RE2_Level5	0	1.83e-05	1.933e-05	1.507e-05	1.797e-05	0	-6.58e-05	-8.481e-05	0	-1.212e-05	9.209e-06	0	1.263e-05	5.314e-05	6.193e-05	5.709e-05	0	0.00346847	0.00347533	0.00349778	0.00351421
BP1_Level1	0	0	0	0	0	0	0	0	0	0	0	0	0	0	0	0	0	0	0	0	0	0
BP1_Level2	0	1.365e-05	4.763e-06	-5.079e-07	1.187e-06	0	9.341e-06	5.941e-06	0	6.505e-06	6.591e-06	0	-0.00016368	-0.0001736	-0.00017389	-0.00017234	0	-1.777e-05	-8.537e-06	-6.138e-06	-7.405e-06	0	0.00077924
BP1_Level3	0	-4.635e-06	-4.203e-06	-6.641e-06	-8.202e-06	0	-1.546e-05	-1.552e-05	0	7.828e-06	6.702e-06	0	-0.00014031	-0.00017104	-0.00016901	-0.00016914	0	9.001e-06	2.227e-05	2.305e-05	2.025e-05	0	0.00067995	0.00071385
BP1_Level4	0	-7.712e-06	-1.21e-05	-1.395e-05	-1.656e-05	0	-1.442e-05	-2.413e-05	0	8.066e-06	9.235e-06	0	-0.00013376	-0.00016509	-0.00017838	-0.00017856	0	-8.35e-06	4.57e-06	-4.77e-06	-6.97e-06	0	0.00067897	0.00068881	0.00071667
BP1_Level5	0	-6.71e-06	-1.43e-05	-1.58e-05	-2.215e-05	0	-1.369e-05	-2.621e-05	0	9.7e-06	7.728e-06	0	-0.00012977	-0.00015908	-0.00017036	-0.0001819	0	-1.051e-05	2.53e-06	-3.9e-06	-7.22e-06	0	0.0006786	0.0006853	0.00070642	0.00073218
SF1_Level1	0	0	0	0	0	0	0	0	0	0	0	0	0	0	0	0	0	0	0	0	0	0	0	0	0	0	0
SF1_Level2	0	-5.287e-05	-6.41e-05	-5.113e-05	-5.057e-05	0	5.676e-05	8.134e-05	0	3.646e-05	1.645e-05	0	-0.00154883	-0.00152939	-0.00153585	-0.00152827	0	-0.00359122	-0.00349985	-0.0034928	-0.0034923	0	-0.00057803	-0.00055249	-0.00053208	-0.00053328	0	0.0122173
SF1_Level3	0	-0.00019941	-0.00021251	-0.0001999	-0.00020111	0	6.964e-05	8.885e-05	0	2.436e-05	8.319e-06	0	-0.0014504	-0.00145347	-0.00146265	-0.00145391	0	-0.00346859	-0.00348997	-0.00347886	-0.00347719	0	-0.00053184	-0.00054458	-0.00051482	-0.00051501	0	0.0118543	0.0119145
SF1_Level4	0	-0.00020154	-0.00021536	-0.00020462	-0.00020617	0	6.912e-05	8.928e-05	0	2.91e-05	1.222e-05	0	-0.00144952	-0.00145517	-0.00146707	-0.00145746	0	-0.00349422	-0.00350965	-0.00351197	-0.00350915	0	-0.00052548	-0.00053673	-0.00051097	-0.000511	0	0.0118748	0.0119115	0.0119544
SF1_Level5	0	-0.00020749	-0.00022033	-0.00021123	-0.00021336	0	7.128e-05	9.031e-05	0	2.645e-05	8.635e-06	0	-0.0014385	-0.00143953	-0.00145331	-0.00144942	0	-0.00349055	-0.00350667	-0.00350758	-0.00351487	0	-0.00052733	-0.0005365	-0.00050958	-0.00051394	0	0.0118628	0.011901	0.0119322	0.0119425
Age	0	9.103e-08	2.296e-07	2.838e-07	3.301e-07	0	1.946e-07	3.665e-07	0	1.099e-07	3.227e-07	0	2.777e-07	2.891e-07	3.068e-07	3.108e-07	0	-1.61e-07	-2.46e-07	-2.46e-07	-3.13e-07	0	-3.17e-07	-3.28e-07	-3.259e-07	-2.54e-07	0	4.61e-07	3.69e-07	4.1e-07	3.51e-07	2.7e-08
Constant	0	-7.282e-06	-1.837e-05	-2.271e-05	-2.641e-05	0	-1.557e-05	-2.932e-05	0	-8.791e-06	-2.582e-05	0	-2.222e-05	-2.313e-05	-2.455e-05	-2.486e-05	0	1.288e-05	1.966e-05	1.969e-05	2.504e-05	0	2.536e-05	2.627e-05	2.607e-05	2.033e-05	0	-0.00637062	-0.00636325	-0.00636656	-0.00636183	-2.16e-06	0.00650679
Ln(Sigma)	0	-9.752e-07	-3.102e-06	1.833e-05	3.12e-05	0	4.422e-06	5.804e-06	0	-3.088e-06	-5.583e-07	0	4.221e-06	1.067e-05	7.795e-06	1.517e-05	0	-1.434e-05	-1.214e-05	-1.1e-05	2.29e-06	0	-2.8e-06	-1.364e-05	-1.924e-05	-3.12e-06	0	1e-05	1.178e-05	6.35e-06	7.33e-06	-1.4e-07	1.121e-05	0.00051086

## Sheet: Indirect Mapping
MOBILITY
		Level 2:Slight problem							Level 3: Moderate problem							Level 4: Severe problem							Level 5: Extreme problem/Unable to walk
		PF	RP	BP	GH	RE	Age	Constant	PF	RP	BP	GH	RE	Age	Constant	PF	RP	BP	GH	RE	Age	Constant	PF	RP	BP	GH	RE	Age	Constant
Level 2:Slight problem	PF	1.654e-05
	RP	-7.34e-06	3.459e-05
	BP	-3.39e-06	-1.334e-05	2.763e-05
	GH	-1.76e-06	-3.35e-06	-1.43e-06	1.569e-05
	RE	2.43e-07	-7.76e-06	-4.88e-06	-2.59e-06	2.58e-05
	Age	8.85e-06	1.07e-06	-8.02e-07	2.45e-06	-7.42e-07	5.202e-05
	Constant	-0.00072487	-0.0003383	-0.00027	-0.00024812	-0.00104216	-0.00370298	0.410777
Level 3:Moderate problem	PF	8.63e-06	-2.92e-06	-1.05e-06	-7.24e-07	-1.35e-07	2.97e-06	-0.00041881	3.761e-05
	RP	-3.53e-06	1.843e-05	-7.44e-06	-1.99e-06	-4.36e-06	3.17e-07	-0.00013723	-1.761e-05	8.564e-05
	BP	-1.27e-06	-7.1e-06	1.343e-05	2.12e-07	-3.13e-06	2.82e-07	-0.00013576	-6.18e-06	-2.828e-05	6.364e-05
	GH	-8.4e-07	-1.53e-06	9.27e-07	6.74e-06	-1.53e-06	4.16e-07	-0.00016067	-5.63e-06	-7.96e-06	-5.17e-07	4.66e-05
	RE	1.8e-07	-4.52e-06	-3.23e-06	-1.22e-06	1.495e-05	-2.21e-07	-0.00059831	-9.34e-08	-1.26e-05	-8.49e-06	-7.43e-06	4.828e-05
	Age	2.69e-06	-1.22e-06	-9.86e-07	2.64e-07	7.35e-07	2.253e-05	-0.00133527	2.424e-05	6.87e-06	-1.654e-05	3.3e-06	8.63e-07	0.00018306
	Constant	-0.00034885	-7.85e-05	-4.078e-05	-8.637e-05	-0.00066284	-0.00152622	0.178927	-0.00178338	-0.00156671	5.46e-05	-0.00066665	-0.00222853	-0.0126617	1.2018
Level 4: Severe problem	PF	8.87e-06	-3.78e-06	-1.1e-06	4.44e-07	5.33e-08	2.91e-06	-0.00043823	1.357e-05	-4.55e-06	-1.21e-06	8.52e-07	-2.44e-06	5.9e-06	-0.00061456	0.00070672
	RP	-4.06e-06	2.229e-05	-8.91e-06	-2.52e-06	-5.32e-06	9.13e-07	-0.00020659	-5.85e-06	3.09e-05	-1.005e-05	1.49e-06	-6.29e-06	-1.98e-06	-0.0004353	-7.391e-05	0.00202799
	BP	-1.01e-06	-8.79e-06	1.692e-05	-1.35e-06	-3.39e-06	6.84e-07	-0.00020281	5.97e-08	-1.309e-05	3.13e-05	2.34e-06	-6.02e-06	-1.353e-05	0.00018584	-0.00081401	-0.00134394	0.00414873
	GH	-1.04e-07	-2.19e-06	-2.15e-07	9.15e-06	-9.74e-07	1.49e-06	-0.00030063	-1.16e-06	-1.67e-06	6.74e-07	2.022e-05	-1.98e-06	-2.91e-06	-0.0003661	-3.423e-05	-0.00072001	-0.00072395	0.00331966
	RE	3.14e-07	-5.42e-06	-3.34e-06	-1.41e-06	1.755e-05	-3.97e-07	-0.00072682	2.33e-07	-9.53e-06	-7.41e-06	-6.43e-06	3.333e-05	5.79e-06	-0.00168099	-0.00022457	-0.00019893	-7.191e-05	8.451e-05	0.00069957
	Age	3.29e-06	-1.03e-07	-1.25e-06	1.25e-06	-6.27e-08	3.182e-05	-0.00197609	7.53e-06	7.61e-07	-1.204e-05	-3.56e-06	-6.44e-06	9.284e-05	-0.00497805	0.00104767	0.00175377	-0.00095165	-0.00133455	-0.00134019	0.0119559
	Constant	-0.00040662	-0.00015817	-8.958e-05	-0.00014149	-0.00074346	-0.00224714	0.244165	-0.00085132	-0.00019133	0.00024922	-0.00019842	-0.00098716	-0.00604762	0.518425	-0.0490109	-0.145362	-0.00087671	0.129603	0.0775724	-0.872842	67.5454
Level 5: Extreme problem/Unable to walk	PF	4.65e-06	1.15e-06	2.91e-06	-3.98e-07	-2.53e-07	9.11e-06	-0.0011063	1.198e-05	4.18e-06	5.3e-06	-2.76e-06	1.06e-06	3.553e-05	-0.00349007	-8.337e-05	-0.00011826	0.00060075	-0.00023714	-2.823e-05	0.00066232	-0.0613473	7701.38
	RP	-4.23e-06	2.349e-05	-1.04e-05	-2.98e-06	-5.61e-06	9.18e-07	-0.00013221	-9.97e-06	6.208e-05	-2.142e-05	-2.78e-06	-4.68e-06	-8.62e-07	-0.00134679	-0.00024777	-0.00041248	0.0018371	-0.00040803	-0.00039597	0.00042022	-0.052874	589.126	21163.8
	BP	-1.41e-06	-8.51e-06	1.618e-05	-8.95e-07	-3.37e-06	3.32e-07	-0.00015021	-2.5e-06	-1.893e-05	4.39e-05	2.32e-06	-4.72e-06	-1.633e-05	1.423e-05	-0.00028277	-0.00053011	0.00206698	-0.00033843	-0.0003219	0.00010423	-0.0391957	873.08	7140.52	5087.47
	GH	-8.64e-07	-2.06e-06	1.46e-07	9.13e-06	-1.48e-06	1.21e-06	-0.00022834	-3.71e-06	-4.76e-06	1.4e-06	3.417e-05	-8.16e-06	-1.52e-06	-0.00023802	1.677e-05	2.37e-06	6.915e-05	0.00011152	-7.366e-05	-8.325e-05	0.0043468	-1313.88	-3554.12	-1643.19	9445.09
	RE	2.53e-07	-5.34e-06	-3.41e-06	-1.38e-06	1.759e-05	-4.63e-07	-0.00072437	-5.27e-07	-1.047e-05	-8.28e-06	-7.14e-06	3.72e-05	3.5e-06	-0.00166259	-3.62e-05	-3.09e-05	2.265e-05	3.018e-05	0.00012986	-0.00026905	0.0130132	-818.265	-839.559	-3.72072	-184.358	1135.77
	Age	3.84e-06	-5.55e-07	-9.17e-07	1.25e-06	9.05e-08	3.07e-05	-0.0019493	1.482e-05	3.29e-06	-1.421e-05	-2.77e-06	-8.42e-07	0.00013049	-0.00828123	5.788e-05	0.00017154	-0.00039657	-0.00025338	0.00017595	0.00165988	-0.120672	14681.4	-8752.84	-3127.88	3750.25	-2545.07	42322
	Constant	-0.00043062	-0.00017007	-5.701e-05	-0.00014115	-0.00074557	-0.00214933	0.238683	-0.00122314	-0.00098676	0.00041783	-0.00013364	-0.00168243	-0.00884726	0.805205	0.0107944	0.0119825	-0.0713406	0.0338777	-0.003388	-0.117539	10.5231	-1130395	131226	-19567.2	-189854	134309	-2.89115e+06	216000000
SELF-CARE
		Level 2:Slight problem							Level 3: Moderate problem							Level 4: Severe problem							Level 5: Extreme problem/Unable to walk
		PF	RP	BP	GH	RE	Age	Constant	PF	RP	BP	GH	RE	Age	Constant	PF	RP	BP	GH	RE	Age	Constant	PF	RP	BP	GH	RE	Age	Constant
Level 2:Slight problem	PF	3.658e-05
	RP	-1.576e-05	8.254e-05
	BP	-7.18e-06	-3.018e-05	6.376e-05
	GH	-7.08e-06	-1.01e-05	-4.37e-06	3.957e-05
	RE	1.26e-07	-1.56e-05	-9.6e-06	-5.66e-06	5.111e-05
	Age	3.077e-05	1.07e-05	-8.48e-06	6.5e-06	-7.72e-06	0.00018273
	Constant	-0.00208499	-0.00149699	-0.00031389	-0.00051433	-0.00140953	-0.0134436	1.24086
Level 3:Moderate problem	PF	9.09e-06	-3.83e-06	-2.49e-06	-1.97e-06	1.67e-06	5.88e-06	-0.00051259	0.00017011
	RP	-3.35e-06	2.38e-05	-1.028e-05	-2.31e-06	-5.04e-06	2.21e-07	-0.00021696	-5.903e-05	0.00028513
	BP	-2.36e-06	-1.061e-05	2.115e-05	6.79e-07	-3.89e-06	-1.21e-06	-0.00022211	-2.975e-05	-8.942e-05	0.00021519
	GH	-2.3e-06	-2.41e-06	8.8e-07	1.061e-05	-1.72e-06	2.72e-06	-0.00031327	-2.578e-05	-3.923e-05	-4.726e-05	0.00018687
	RE	2.4e-06	-4.9e-06	-3.15e-06	-1.06e-06	1.762e-05	-1.46e-06	-0.00081533	-8.09e-07	-2.29e-05	-4.65e-06	-2.881e-05	0.00011778
	Age	1.97e-06	-2.92e-06	-4.15e-06	1.68e-06	2.99e-06	4.015e-05	-0.00242441	0.00015261	7.293e-05	-9.001e-05	3.7e-05	-3.122e-05	0.00108108
	Constant	-0.00030517	6.524e-05	-3.833e-05	-0.00027266	-0.00100774	-0.0028134	0.281788	-0.00949789	-0.00975725	0.00265298	-0.00159804	-0.00366621	-0.0790106	6.55123
Level 4: Severe problem	PF	1.06e-05	-3.87e-06	-3.44e-06	-1.74e-06	2.88e-07	2.48e-06	-0.00021584	2.145e-05	-1.033e-05	-3.91e-06	5.16e-06	-5.05e-06	4.5e-06	-0.00016621	20469.3
	RP	-5.78e-06	2.6e-05	-6.62e-06	7e-07	-4.96e-06	4.56e-06	-0.00087982	-1.392e-05	7.389e-05	-1.844e-05	-3.36e-06	1.21e-06	2.644e-05	-0.00417815	-0.00142279	0.00384226
	BP	-1.73e-06	-9.12e-06	2.002e-05	-4.28e-07	-3.46e-06	1.45e-06	-0.00043015	-3.37e-07	-8.15e-06	4.192e-05	-1.429e-05	-6.04e-06	-1.54e-06	-0.00079863	-0.00062423	1.069e-05	0.00091807
	GH	-1.95e-06	-6.57e-07	-1.8e-06	9.41e-06	-2.91e-06	-1.21e-06	0.00012102	-5.69e-06	-4.31e-06	-7.21e-06	3.621e-05	-1.206e-05	-7.61e-06	0.00088987	0.00070905	-0.00050867	-0.00052043	0.00102928
	RE	2.55e-06	-2.85e-06	-2.84e-06	-1.24e-06	1.706e-05	3.11e-07	-0.0010379	1.24e-06	-1.6e-06	-6.02e-06	-6.63e-06	3.579e-05	2.96e-06	-0.0021711	-0.00013271	0.00010138	0.00014699	-0.00042935	0.00068645
	Age	-2.94e-06	-1.41e-05	-6.42e-07	4.19e-06	1.278e-05	3.172e-05	-0.00197469	5.68e-06	-2.001e-05	-1.67e-05	1.364e-05	2.059e-05	0.00013561	-0.00933582	0.00066121	0.00015776	-0.00023623	0.00029367	0.00010767	0.00378172
	Constant	8.558e-05	0.00057207	-0.00030968	-0.00044896	-0.00168717	-0.00244217	0.280514	-0.00023512	-0.00067818	0.00056608	-0.00074732	-0.00337632	-0.0102375	0.982054	-0.0117392	-0.102157	-0.0131602	0.012966	-0.0568556	-0.284524	27.9735
Level 5: Extreme problem/Unable to walk	PF	5.89e-06	-2.79e-06	4.4e-06	-2.61e-06	4.01e-07	-4.6e-06	-5.207e-05	-3.45e-06	6.94e-06	2.065e-05	-7.75e-06	7.48e-06	-3.112e-05	0.00050252	8.615e-05	-0.00010004	-2.007e-05	6.595e-05	3.582e-05	7.088e-05	-0.00702081	2.79115e+06
	RP	-4.16e-06	3.776e-05	-2.969e-05	7.25e-06	1.02e-06	3.29e-05	-0.00279347	2.147e-05	6.988e-05	-8.516e-05	-3.004e-05	-1.946e-05	7.305e-05	-0.00256158	-0.00205693	0.00295257	0.0011211	-0.00164806	-1.375e-05	-0.00193274	0.0685341	-536980	239303
	BP	-2.69e-06	-1.474e-05	2.882e-05	-1.22e-06	-4e-06	-3.35e-06	-0.00020035	-1.099e-05	-8.14e-06	6.634e-05	-1.114e-05	-2.72e-06	-1.941e-05	-0.00080083	-0.00017496	0.00021289	0.00021476	-0.00011458	5.644e-05	-5.188e-05	-0.0116017	1132.36	-8036.23	1840.09
	GH	2.68e-07	7.56e-06	-9.77e-06	7.04e-06	-1.133e-05	6.92e-06	0.00019259	2.52e-06	2.037e-05	-4.106e-05	4.381e-05	-2.453e-05	6.016e-05	-0.00297482	0.00064671	-0.00056045	-0.00048802	0.00059976	-5.499e-05	0.00065685	-0.0282714	-1.22884e+06	-187664	1457.02	2304762
	RE	-9.56e-07	-8.28e-06	2.12e-06	-4.85e-07	2.832e-05	-9.15e-06	-0.0010675	-9.64e-06	-2.231e-05	1.888e-05	-1.019e-05	5.888e-05	-5.39e-05	0.0004461	0.00013672	-0.00041055	-5.766e-05	2.992e-05	7.155e-05	7.515e-05	0.00216148	943818	419410	-1043.18	-2.94485e+06	3.94828e+06
	Age	-2.66e-06	-4.024e-05	3.731e-05	1.837e-05	3.91e-06	3.143e-05	-0.00275923	-1.54e-05	-3.136e-05	5.159e-05	6.692e-05	5.2e-08	9.718e-05	-0.00951239	0.00081705	-0.00085776	-0.00046296	0.0007854	3.205e-05	0.00110685	-0.0655508	2.65876e+06	-1.00894e+06	3379.38	903934	-2.07639e+06	4.97509e+06
	Constant	0.00028489	0.0028174	-0.00357777	-0.00153712	-0.00151742	-0.00187511	0.338531	0.00230694	0.00057303	-0.0061431	-0.00481029	-0.00303273	-0.00444827	0.906993	-0.0594899	0.0549786	0.0320288	-0.05757	-0.010531	-0.08519	6.07701	-247000000	55003024	-270350	79385128	-41640822	-269000000	22300000000
USUAL-ACTIVITIES
		Level 2:Slight problem							Level 3: Moderate problem							Level 4: Severe problem							Level 5: Extreme problem/Unable to walk
		PF	RP	BP	GH	RE	Age	Constant	PF	RP	BP	GH	RE	Age	Constant	PF	RP	BP	GH	RE	Age	Constant	PF	RP	BP	GH	RE	Age	Constant
Level 2:Slight problem	PF	1.576e-05
	RP	-5.3e-06	3.245e-05
	BP	-2.93e-06	-1.203e-05	2.428e-05
	GH	-1.88e-06	-2.03e-06	-7.45e-07	1.491e-05
	RE	7.45e-07	-6.69e-06	-4.51e-06	-1.52e-06	2.395e-05
	Age	8.55e-06	-4.41e-07	1.09e-07	3.25e-06	-2.9e-06	4.262e-05
	Constant	-0.00089125	-0.00042683	-0.00026443	-0.00048196	-0.00093004	-0.00286049	0.370886
Level 3:Moderate problem	PF	1.054e-05	-2.59e-06	-1.58e-06	-9.69e-07	5.82e-07	4.44e-06	-0.00065954	4.294e-05
	RP	-2.53e-06	2.078e-05	-7.67e-06	-7.19e-07	-4.55e-06	-9.61e-07	-0.0003277	-1.531e-05	0.00010386
	BP	-1.42e-06	-7.62e-06	1.446e-05	1.88e-07	-3.03e-06	5.97e-07	-0.00018267	-4.05e-06	-2.754e-05	7.018e-05
	GH	-8.58e-07	-5.2e-07	7.24e-07	8.4e-06	-7.73e-07	1.72e-06	-0.00043395	-6.31e-06	-7.52e-06	2.54e-07	5.289e-05
	RE	8.91e-07	-4.13e-06	-2.93e-06	-4.46e-07	1.655e-05	-2.36e-06	-0.00074249	1.68e-07	-1.376e-05	-1.187e-05	-7.43e-06	5.385e-05
	Age	3.7e-06	-1.82e-06	-1.42e-07	1.57e-06	-1.61e-06	2.379e-05	-0.00134457	2.793e-05	1.99e-06	-1.393e-05	6.99e-06	-6.53e-07	0.00016977
	Constant	-0.00061791	-0.00026496	-0.00012517	-0.0003685	-0.00073278	-0.00147959	0.232393	-0.00244541	-0.00223039	-0.00039346	-0.0011827	-0.00227822	-0.0115218	1.21545
Level 4: Severe problem	PF	1e-05	-2.42e-06	-3.46e-07	-1.36e-06	-1.53e-07	4.53e-06	-0.00065248	1.973e-05	-2.89e-06	3.77e-06	-5.25e-06	-2.71e-06	1.15e-05	-0.00139977	0.00024939
	RP	-1.9e-06	2.052e-05	-6.92e-06	-8.65e-07	-5.17e-06	-8.47e-07	-0.0003517	-9.6e-07	4.793e-05	-6.21e-06	-3.79e-06	-1.456e-05	-3.04e-06	-0.00096705	-0.00010298	0.00066494
	BP	-1.06e-06	-7.11e-06	1.364e-05	3.79e-07	-3.02e-06	5.74e-07	-0.00019057	8.51e-07	-1.124e-05	3.576e-05	5.31e-06	-1.173e-05	-8.95e-06	-0.00018665	-5.225e-05	-0.00015555	0.00048209
	GH	-9.73e-07	-6.31e-07	1.26e-06	8.54e-06	-1.23e-06	1.5e-06	-0.0004137	-2.99e-06	-2.21e-06	6.21e-06	2.381e-05	-4.92e-06	-1.3e-06	-0.00060026	-6.78e-05	-8.775e-05	5.26e-06	0.00026936
	RE	8.23e-07	-4.42e-06	-2.43e-06	-7.03e-07	1.66e-05	-2.5e-06	-0.00073513	-1.3e-06	-1.12e-05	-9.76e-06	-3.02e-06	3.607e-05	7.38e-08	-0.00136177	3.585e-05	-4.8e-06	-6.549e-05	-4.378e-05	0.0002725
	Age	3.76e-06	-1.61e-06	-9.82e-07	1.38e-06	-1.2e-06	2.409e-05	-0.00134972	1.076e-05	-3.66e-06	-1.088e-05	-3.11e-06	4.27e-06	8.086e-05	-0.00489379	0.00018637	0.00014128	-0.00024675	5.86e-05	2.377e-05	0.00116367
	Constant	-0.00064013	-0.00026864	-0.00015315	-0.00033165	-0.00070498	-0.00148774	0.23267	-0.00141568	-0.00079034	-0.00036106	-0.00040676	-0.00144666	-0.00492533	0.582034	-0.0137183	-0.025903	0.0136114	-0.00472418	-0.0203628	-0.0849664	8.64989
Level 5: Extreme problem/Unable to walk	PF	9.46e-06	-1.06e-06	-1.81e-06	-1.29e-06	3.75e-07	3.54e-06	-0.00059982	1.421e-05	1.85e-06	-7e-07	-5.15e-06	1.49e-06	-1.48e-06	-0.00064229	1.408e-05	4.31e-06	-2.59e-06	-5.79e-06	4.98e-06	-4.19e-06	-0.00073294	2272.41
	RP	-2.24e-06	2.642e-05	-1.111e-05	-3.58e-06	-8.07e-06	-1.94e-06	-3.983e-05	-8.38e-06	7.68e-05	-6.59e-06	3.71e-06	-6.87e-07	2.166e-05	-0.0048835	-1.083e-05	9.658e-05	1.139e-05	1.587e-05	2.641e-05	5.263e-05	-0.0108329	-1574.16	11021.4
	BP	-3.26e-06	-1.407e-05	2.248e-05	2.02e-06	-2.67e-06	1.27e-06	-0.00032281	-3.51e-06	-1.694e-05	4.634e-05	4.7e-06	-4.96e-06	-2.761e-05	0.00047362	3.25e-06	1.44e-06	2.327e-05	5.21e-07	7.19e-06	-4.628e-05	0.00088466	1004.88	-2265.58	1540.38
	GH	3.37e-07	3.66e-06	-3.84e-06	8.15e-06	-1.23e-06	2.2e-06	-0.00046148	2.67e-06	1.713e-05	-1.691e-05	2.093e-05	-1.838e-05	1.436e-05	-0.00057951	-1.02e-06	1.779e-05	-2.164e-05	1.852e-05	-3.179e-05	2.119e-05	0.0002635	-1592.57	3862.26	-1958.85	4802.3
	RE	1.7e-06	-1.35e-06	-6.75e-06	-1.66e-06	1.76e-05	-2.43e-06	-0.00074054	-7.21e-07	-1.482e-05	-5.92e-06	-7.9e-06	4.235e-05	5.03e-06	-0.00198819	-3.17e-06	-2.612e-05	1.312e-05	-7.09e-06	4.421e-05	4.02e-06	-0.00226769	283.979	-2950.31	494.587	-2651.96	2478.9
	Age	1.22e-06	-2.072e-05	1.458e-05	1.068e-05	6.11e-06	2.83e-05	-0.0021815	5.26e-06	-2.702e-05	2.127e-05	3.215e-05	-6.05e-06	6.356e-05	-0.00451827	5.23e-06	-1.079e-05	-2.03e-06	2.227e-05	-2.053e-05	5.467e-05	-0.00234036	1471.96	1337.76	-428.54	3293.96	-2865.9	7668.87
	Constant	-0.00040892	0.0012146	-0.00130912	-0.00107959	-0.00138099	-0.00182315	0.301438	-0.00069482	0.00040703	-0.00291662	-0.00311746	-0.00149161	-0.00336851	0.618529	-0.00068652	-0.00177599	-0.00117271	-0.00232198	-0.00156367	-0.00229881	0.55534	-125779	-133226	17874.4	-213817	191468	-565238	43973173
PAIN/DISCOMFORT
		Level 2:Slight problem							Level 3: Moderate problem							Level 4: Severe problem							Level 5: Extreme problem/Unable to walk
		PF	RP	BP	GH	RE	Age	Constant	PF	RP	BP	GH	RE	Age	Constant	PF	RP	BP	GH	RE	Age	Constant	PF	RP	BP	GH	RE	Age	Constant
Level 2:Slight problem	PF	1.133e-05
	RP	-4.26e-06	2.086e-05
	BP	-2.42e-06	-8.01e-06	1.608e-05
	GH	-1.07e-06	-1.33e-06	-1.98e-07	1.065e-05
	RE	-4.55e-08	-4.46e-06	-3.19e-06	-1.59e-06	1.796e-05
	Age	5.81e-06	-1.19e-07	7.91e-07	1.93e-06	-1.8e-06	2.104e-05
	Constant	-0.00059248	-0.00024009	-0.00020155	-0.00041306	-0.00074162	-0.00149816	0.251074
Level 3:Moderate problem	PF	7.86e-06	-2.7e-06	-1.63e-06	-5.65e-07	-1.17e-07	3.71e-06	-0.00042937	1.932e-05
	RP	-2.66e-06	1.39e-05	-5.17e-06	-6.14e-07	-3.11e-06	-3.39e-07	-0.000189	-8.08e-06	3.819e-05
	BP	-1.65e-06	-5.23e-06	1.021e-05	9.78e-08	-2.28e-06	6.88e-07	-0.000113	-3.6e-06	-1.422e-05	2.811e-05
	GH	-5.19e-07	-6.06e-07	3.68e-07	7.09e-06	-1.07e-06	1.06e-06	-0.000368	-2.43e-06	-2.25e-06	4.94e-07	2.135e-05
	RE	-6.64e-08	-3.08e-06	-2.25e-06	-9.43e-07	1.31e-05	-1.36e-06	-0.000571	1.63e-07	-7.5e-06	-5.04e-06	-3.17e-06	2.912e-05
	Age	3.6e-06	-4.77e-07	4.73e-07	7.09e-07	-1.36e-06	1.242e-05	-0.00079514	1.173e-05	1.22e-06	-1.48e-07	4.85e-06	-2.85e-06	4.745e-05
	Constant	-0.00042867	-0.0001689	-0.00011788	-0.00032031	-0.00055544	-0.00085457	0.172413	-0.00103089	-0.00053246	-0.0003	-0.00079095	-0.00118634	-0.00340322	0.45953
Level 4: Severe problem	PF	8.3e-06	-2.95e-06	-1.55e-06	-6.93e-07	-1.48e-07	4e-06	-0.0004545	1.136e-05	-4.41e-06	-1.51e-06	-1.09e-06	-2.89e-07	6.1e-06	-0.00063798	0.00015557
	RP	-2.84e-06	1.49e-05	-5.2e-06	-6.89e-07	-3.58e-06	-1.12e-07	-0.000219	-4.11e-06	2.183e-05	-7.12e-06	-8.74e-07	-5.57e-06	-1.16e-07	-0.00031083	-5.645e-05	0.00027957
	BP	-1.62e-06	-5.36e-06	1.061e-05	3.82e-08	-2.33e-06	5.59e-07	-0.000123	-1.58e-06	-7.67e-06	1.6e-05	8.07e-07	-3.65e-06	6.75e-07	-0.00026283	-4.056e-05	-0.00010698	0.00021271
	GH	-4.9e-07	-7.8e-07	7.75e-07	7.7e-06	-1.25e-06	1.22e-06	-0.000418	-5.82e-07	-1.17e-06	2.38e-06	1.16e-05	-2.07e-06	2.31e-06	-0.00065916	-3.818e-05	-2.858e-05	2.238e-05	0.00019075
	RE	-4.05e-08	-3.47e-06	-2.33e-06	-9.92e-07	1.39e-05	-1.38e-06	-0.000605	-1.54e-07	-5.34e-06	-3.61e-06	-1.37e-06	2.01e-05	-1.75e-06	-0.00083212	1.13e-05	-2.835e-05	-1.876e-05	-3.718e-05	0.00015733
	Age	3.7e-06	-8.83e-08	-1.02e-07	8.65e-07	-1.14e-06	1.362e-05	-0.000875	5.87e-06	-2.63e-07	5.27e-07	2.1e-06	-1.47e-06	2.382e-05	-0.00164399	0.00012861	7.508e-05	-8.45e-05	4.037e-05	-1.886e-05	0.00054735
	Constant	-0.00044942	-0.00019482	-0.00011284	-0.00033482	-0.00059715	-0.00095167	0.184871	-0.00065436	-0.00024925	-0.00030598	-0.00056701	-0.00081854	-0.0016705	0.281846	-0.00892728	-0.00935616	0.00403046	-0.00433891	-0.00762596	-0.0394304	3.9385
Level 5: Extreme problem/Unable to walk	PF	9.06e-06	-3.24e-06	-2.05e-06	-6.51e-07	7.58e-07	4.2e-06	-0.00054171	1.317e-05	-5.53e-06	-3.59e-06	-3.92e-07	1.29e-06	9.19e-06	-0.00087769	1.6e-05	-8.81e-06	-6.06e-06	-2.16e-07	-2.24e-06	1.587e-05	-0.00085868	0.00168824
	RP	-3.11e-06	1.61e-05	-6.08e-06	-7.39e-07	-3.78e-06	-2.27e-07	-0.000194	-5.3e-06	2.687e-05	-1e-05	-1.03e-06	-5.06e-06	1.9e-07	-0.00042747	-1.046e-05	3.61e-05	-9.19e-06	-3.56e-06	-3.57e-06	-4.05e-06	-0.00049963	-0.00050547	0.00222535
	BP	-2.08e-06	-6.19e-06	1.227e-05	1.42e-09	-3e-06	6.13e-07	-9.5e-05	-2.79e-06	-1.014e-05	1.96e-05	9.76e-07	-1.56e-06	-1.05e-06	-0.00032896	-1.72e-06	-9.05e-06	2.22e-05	6.07e-06	1.156e-05	-5.82e-06	-0.00143082	0.00012643	-0.00036881	0.00305895
	GH	-8.75e-07	-4.61e-07	3.35e-07	8.41e-06	-1.62e-06	1.7e-06	-0.000407	9.32e-07	-1.37e-06	-6.3e-08	1.47e-05	1.04e-07	5.2e-06	-0.00103734	3.47e-06	-4.72e-06	-1.43e-06	1.737e-05	4.01e-07	9.44e-06	-0.00128498	-0.00115099	-0.00086773	-0.00259033	0.00648438
	RE	1.92e-07	-3.63e-06	-2.56e-06	-1.15e-06	1.45e-05	-1.43e-06	-0.000628	7.24e-07	-6.13e-06	-3.01e-06	-2.25e-06	2.06e-05	-1.83e-06	-0.00086866	4.45e-07	-6.1e-06	-1.47e-06	-3.82e-06	2.286e-05	-1.32e-06	-0.00107855	-0.00012248	-0.00049353	-0.00150571	0.00155204	0.00299044
	Age	4.12e-06	-5.24e-07	8.74e-07	9.96e-07	-2.06e-06	1.495e-05	-0.000949	8.51e-06	-2.81e-07	-1.09e-07	3.4e-06	-2.45e-06	3.097e-05	-0.00214845	1.11e-05	6.28e-07	-2.79e-06	2.71e-06	-2.65e-06	4.179e-05	-0.00280475	0.00096152	0.00012626	0.00076053	-0.00129684	0.00102221	0.00449192
	Constant	-0.00047073	-0.00017289	-0.0001698	-0.00034393	-0.00055169	-0.0010457	0.190644	-0.00083309	-0.0002995	-0.00022076	-0.00067026	-0.00097833	-0.00217005	0.335514	-0.00094263	-0.00069079	-0.00019974	-0.00081623	-0.00179112	-0.00268827	0.458159	-0.0553791	-0.0408117	-0.0894741	0.126259	-0.0974261	-0.363008	31.8776
ANXIETY/DEPRESSION
		Level 2:Slight problem							Level 3: Moderate problem							Level 4: Severe problem							Level 5: Extreme problem/Unable to walk
		PF	RP	BP	GH	RE	Age	Constant	PF	RP	BP	GH	RE	Age	Constant	PF	RP	BP	GH	RE	Age	Constant	PF	RP	BP	GH	RE	Age	Constant
Level 2:Slight problem	PF	1.408e-05
	RP	-6.03e-06	2.716e-05
	BP	-2.62e-06	-1.09e-05	2.133e-05
	GH	-2.27e-06	-2.1e-06	-1.76e-06	1.276e-05
	RE	-9.77e-08	-5.46e-06	-6.2e-06	2.75e-06	3.212e-05
	Age	7.83e-06	6.44e-07	7.66e-07	3.78e-06	-1.74e-06	2.685e-05
	Constant	-0.00064648	-0.00028555	-2.745e-05	-0.00069955	-0.00185685	-0.00209442	0.381277
Level 3:Moderate problem	PF	1.006e-05	-4.13e-06	-1.62e-06	-1.64e-06	1.45e-07	5.3e-06	-0.00049618	3.186e-05
	RP	-4.12e-06	1.884e-05	-7.98e-06	-1.25e-06	-3.54e-06	1.66e-07	-0.00018768	-1.354e-05	5.969e-05
	BP	-1.6e-06	-7.9e-06	1.476e-05	-1.35e-06	-5.32e-06	6.3e-07	9.216e-05	-6.27e-06	-2.134e-05	4.109e-05
	GH	-1.78e-06	-1.25e-06	-1.11e-06	8.98e-06	3.11e-06	2.74e-06	-0.00063032	-5.44e-06	-5.26e-06	-2.29e-06	2.888e-05
	RE	-4.03e-07	-3.44e-06	-4.74e-06	3.35e-06	2.681e-05	-5.31e-07	-0.0018307	-2.67e-06	-1.352e-05	-9.58e-06	3.79e-06	6.55e-05
	Age	5.32e-06	2.09e-07	7.29e-07	2.49e-06	-1.44e-06	1.787e-05	-0.00137446	1.737e-05	3.96e-06	-2.04e-07	9.98e-06	-3.42e-06	6.343e-05
	Constant	-0.00045501	-0.00020374	3.48e-05	-0.0006111	-0.00170936	-0.00143978	0.308692	-0.00130949	-0.00076086	-8.167e-05	-0.00134552	-0.00302156	-0.004897	0.710133
Level 4: Severe problem	PF	1.137e-05	-4.85e-06	-1.89e-06	-1.8e-06	4.87e-09	6.29e-06	-0.00054608	1.482e-05	-7.04e-06	-1.87e-06	-2.2e-06	-1.36e-06	8.67e-06	-0.00064442	0.00066274
	RP	-4.71e-06	2.186e-05	-9.29e-06	-1.58e-06	-4.34e-06	2.96e-07	-0.00020174	-6.99e-06	2.929e-05	-1.156e-05	-2.46e-06	-5.56e-06	1.36e-06	-0.00032808	-0.00031208	0.00148054
	BP	-1.95e-06	-9.35e-06	1.754e-05	-1.45e-06	-5.89e-06	7.61e-07	5.893e-05	-2.2e-06	-1.155e-05	2.098e-05	-6.18e-07	-6.29e-06	1.77e-07	8.28e-06	-0.00012507	-0.00023694	0.00092922
	GH	-1.8e-06	-1.29e-06	-1.7e-06	1.026e-05	3.44e-06	2.68e-06	-0.00067448	-1.84e-06	-2.06e-06	-1.81e-06	1.296e-05	4.84e-06	2.82e-06	-0.00084245	-9.628e-05	-0.00027338	-0.0001075	0.00071398
	RE	1.29e-07	-3.63e-06	-6.19e-06	2.55e-06	3.012e-05	-1.88e-06	-0.00189248	1.33e-06	-3.9e-06	-1.006e-05	1.54e-06	4.351e-05	-3.49e-06	-0.00245809	-0.00015246	-0.00038211	-0.00023356	-4.428e-05	0.0013343
	Age	6.27e-06	2.15e-07	7.75e-07	2.91e-06	-1.44e-06	2.058e-05	-0.00160914	7.88e-06	2.28e-06	-1.02e-06	3.42e-06	1.19e-06	2.869e-05	-0.00235072	0.00060561	0.00010369	0.00019171	0.00022447	-0.00052301	0.00235031
	Constant	-0.00055582	-0.00023745	5.519e-05	-0.00061138	-0.0018189	-0.00158838	0.333228	-0.00076825	-0.00048786	0.00032587	-0.00069483	-0.00272362	-0.00211569	0.438012	-0.0332764	-0.0228694	-0.0369449	-0.0181098	0.0113254	-0.178764	16.9478
Level 5: Extreme problem/Unable to walk	PF	1.169e-05	-4.9e-06	-2.06e-06	-1.84e-06	4.84e-07	6.34e-06	-0.00059012	2.235e-05	-9.38e-06	-3.84e-06	-4.31e-06	-4.9e-06	1.172e-05	-0.00069993	4.785e-05	-4.271e-05	-3.146e-05	-8.46e-07	1.035e-05	1.788e-05	0.00024592	0.00098703
	RP	-4.9e-06	2.231e-05	-8.97e-06	-1.7e-06	-4.69e-06	4.12e-07	-0.00021759	-9.2e-06	4.173e-05	-1.648e-05	-3.75e-06	-7.44e-06	1.97e-06	-0.0005359	-3.465e-05	7.41e-05	5.33e-06	4e-06	-1.952e-05	1.126e-05	-0.00269593	-0.00067692	0.00232048
	BP	-2.06e-06	-8.91e-06	1.768e-05	-1.7e-06	-6.21e-06	8.33e-07	5.571e-05	-3.91e-06	-1.682e-05	2.879e-05	-1.06e-06	-4.87e-06	-2.97e-07	-9.431e-05	-2.256e-05	1.075e-05	5.736e-05	-1.355e-05	-3.375e-05	-6.69e-06	3.126e-05	-0.00033972	-7.751e-05	0.00196196
	GH	-1.97e-06	-1.68e-06	-1.35e-06	1.077e-05	2.88e-06	3.39e-06	-0.00067455	-3.77e-06	-4.21e-06	-1.99e-06	1.999e-05	6.29e-06	5.78e-06	-0.00111792	-1.734e-05	2.932e-05	8.73e-06	3.216e-05	-8.644e-05	4.555e-05	-0.00093907	-2.12e-05	-0.00069549	-0.0015952	0.00479586
	RE	2.68e-08	-4.16e-06	-5.68e-06	2.93e-06	2.906e-05	-9.89e-07	-0.00185279	-3.76e-06	-1.019e-05	-7.36e-06	7.02e-06	5.359e-05	-2.69e-06	-0.00279954	1.714e-05	-5.115e-05	-2.472e-05	7.99e-06	0.000154	-2.542e-05	-0.00452478	0.00050047	-0.00226546	-0.00159907	0.00227025	0.00558905
	Age	6.48e-06	7.18e-07	1.37e-06	2.8e-06	-2.2e-06	2.207e-05	-0.00171259	1.081e-05	-3.4e-07	-1.38e-06	8.14e-06	1.7e-06	4.075e-05	-0.0032115	2.563e-05	7.66e-06	-2.636e-05	1.509e-05	-0.00011382	0.00010467	-0.00079782	0.00148	-0.00053077	-0.00032803	0.00170992	0.00066951	0.00606786
	Constant	-0.00055344	-0.00026905	-3.49e-05	-0.00062117	-0.00170427	-0.00175147	0.341255	-0.00080851	-0.0002723	0.00013923	-0.00120863	-0.0030168	-0.00311912	0.532047	-0.00091136	-0.00154583	0.00042988	-0.00194038	0.00298497	-0.00734022	0.55443	-0.094496	0.0257548	0.00926232	-0.128106	-0.0685891	-0.435766	33.3376
